# Supplementary material for: Sex and fetal genome influence gene expression in pig endometrium at the end of gestation
Source: BMC Genomics. 2024 Mar 21;25:303. doi: 10.1186/s12864-024-10144-1 (PMC10958934; doi:10.1186/s12864-024-10144-1)
Supplement: Supplementary file 1 — Supplementary Material 1. [file 12864_2024_10144_MOESM1_ESM.xlsx]

## Sheet: Feuil1
		Additional file 1 – Literature on gene selection
		The literature on the expression of the selected genes in the endometrium is summarized in this section.
	Gene symbol				placenta				endometrium				Muscle			References
		gene description	pig chromosome	GeneImprint Database(Human/Mouse)	expression	active allele	species		expression	active allele	species		expression	active allele	species
	RTL1	rRetrotransposon-like 1	7	P	Yes	P	Mouse									Tunster, 2013 (DOI: 10.1530/REP-12-0511 )
	GRB10	Growth factor receptor-bound protein 10	9	Isoform dependant	Yes	M	Mouse						Yes		Cattle	Tunster, 2013; Gong, 2012 ( DOI: 10.1016/j.theriogenology.2012.03.037 )
	MAGEL2	Melanoma antigen, family L, 2	1	P	Yes	P	Pig		Uterus	P	Pig		Yes	P	Pig	Guo 2012 (DOI: 10.1007/s11033-011-0719-0 );Zhang, 2012 (DOI: 10.1266/ggs.87.53)
	DLK1	Delta-like 1 homolog	7	P	Yes	P	Human		ND				Yes	P	Pig	Pilvar, 2019 (https://clinicalepigeneticsjournal.biomedcentral.com/articles/10.1186/s13148-019-0692-3); li,2008 (DOI: 10.1111/j.1365-2052.2007.01693.x); Voillet, 2014 (
	GTL2(MEG3)	Maternally expressed 3	11	M	Yes	M	Cattle		ND				Yes	M	Pig	Dindot, 2004 ( DOI: 10.1007/s00335-004-2407-z );Bischoff, 2009 (DOI: 10.1095/biolreprod.109.078139); li , 2008
	MEST	Mesoderm specific transcript	18	P	Yes	P			Uterus	P	Pig		Yes	P	Pig	Bischoff, 2009; Zhang, 2012 (DOI: 10.1266/ggs.87.53)
	IGF2	Insulin Like Growth Factor 2	2	P	Yes	P	Pig		Yes	Monoallelic	Human		Yes	P	Pig	Bischoff, 2009; Korucuoglu, 2010 (DOI: 10.1016/j.ejogrb.2009.12.007); Nezer, 1999 ( DOI: 10.1038/5935)
	PEG10	Paternally expressed 10	9	P	Yes	P	Mouse		Yes	P	Pig		Yes	P	Pig	Ono, 2006 (https://doi.org/10.1038/ng1699) ; Zhang, 2007 (DOI: 10.2527/jas.2006-278 )
	ASCL2 (MASH2)	Achaete-Scute Family BHLH Transcription Factor 2	2	M	Yes	M	Mouse, Pig		Yes		Human		ND			Guillemot, 1995 (DOI: 10.1038/ng0395-235 ); Okae, 2012 (https://doi.org/10.1093/hmg/ddr488);Wentzensenl, 2014 (DOI: 10.1002/ijc.28843)
	CDKN1C	Cyclin-dependent kinase inhibitor 1C (p57, Kip2)	2	M	Yes	M	Pig		Yes		Human		Yes	M	Pig	li, 2012 (DOI: 10.1155/2012/946527 ); Wang, 2018 (DOI: 10.1093/biolre/iox187)
	PHLDA2	Pleckstrin Homology Like Domain Family A Member 2	2	M	Yes	M	Human		ND				ND			Pilvar, 2019 (https://doi.org/10.1186/s13148-019-0692-3)
	PPP1R9A	Protein phosphatase 1, regulatory (inhibitor) subunit 9A	9	M	Yes	B	Human		Uterus	B	Pig		Yes	B	Pig	Pilvar,2019; Bischoff, 2009; Zhang, 2011 (DOI: 10.1266/ggs.86.47)
	SFMBT2	Scm-like with four mbt domains 2	10	P	Yes	P	Mouse		ND				ND			Miri, 2013 ( doi: 10.1242/dev.096511); Hudson, 2010 (doi: 10.1038/hdy.2010.23)
	SLC38A4	Solute carrier family 38, member 4	5	P	Yes	P (Mouse) M(pig)	Mouse , Pig		Uterus		Sheep		Yes		Rat	Matoba, 2019 (DOI: 10.1073/pnas.1907884116 ); Bischoff, 2009; Gao,2009 (DOI: 10.1095/biolreprod.108.075440 ); Sundberg, 2008 (DOI: 10.1007/s12031-008-9046-x )
	IGF2R	Insulin Like Growth Factor 2 Receptor	1	M	Yes	P (Mouse), B (Human), M (Pig)	Mouse Human Pig		Yes		Cattle		yes	B	Pig	Hudson, 2010; Pilvar, 2019; Bischoff, 2009; Gibson,22022 (DOI: 10.3389/fvets.2022.912721); Braunschweig ,2012 (https://doi.org/10.1016/j.gene.2012.03.059)
	SLC22A3	Solute carrier family 22, member 3	1	M	Yes	M	Pig		ND				Yes	Monoallelic	Cattle	Bischoff, 2009; Hudson, 2010; liu,2022 (10.1016/j.theriogenology.2021.12.013)
	H19	H19, imprinted maternally expressed transcript	2	M	Yes	M	Human,Pig		Yes		Human		Yes		Mouse	Pilvar, 2019;Bischoff, 2009; Ariel, 1997 (DOI: 10.1097/00019606-199702000-00004 ); Dey, 2014 ( DOI: 10.1101/gad.234419.113 )
	TFPI2	Tissue factor pathway inhibitor 2	9	M	Yes	M	Pig		Yes		Human		ND			Bischoff, 2009; Altmäe, 2011 ( DOI: 10.1177/1933719111400633 )
	PLAGL1	Pleiomorphic adenoma gene-like 1	1	P	Yes	P	Human, Pig		Yes	P	Pig		Yes	P	Pig	Pilvar, 2019; Bischoff, 2009 ; Zhang, 2007
	OSBPL5	Oxysterol binding protein-like 5	2	M	Yes	B	Human						ND			Frost 2010 ( DOI: 10.1371/journal.pone.0011595 )
	DCN	Decorin	5	M	Yes	B	Pig		Yes		Human					Bischoff, 2009;Halari,2020 (DOI: 10.1093/molehr/gaaa058 )
	QPCT	Glutaminyl-peptide cyclotransferase	3	M	Yes	M	Mouse		Yes		Pig		ND			Guo,2015 (DOI: 10.14348/molcells.2015.0098);Okae, 2012 (DOI: 10.1093/hmg/ddr488)
	DIRAS3	DIRAS family, GTP-binding RAS-like 3	6	P	Yes	Monoallelic	Pig		Yes	P	Pig		Yes	P	Pig	Zhou, 2009 (doi: 10.1186/1471-2164-10-337) Cheng, 2007 (doi: 10.1186/1297-9686-39-5-599)
	SLC16A3	Solute carrier family 16, member 3	12	ND	ND				Yes		Mouse		ND			Goa, 2012 ( doi: 10.1210/en.2012-1457)
	DHCR7	7-dehydrocholesterol reductase	2	M	Yes	M	Mouse,Pig						ND			Schulz, 2006 (doi: 10.1093/nar/gkl461) ; Bischoff, 2009;
	AMPD3	Adenosine monophosphate deaminase 3	2	M	Yes	M (Pig), B (Mouse)	Pig, Mouse		Yes, Hight		pig		Yes		Mouse	Bischoff, 2009 ; Okae, 2012; Miller, 2021 (DOI: 10.1016/j.metabol.2021.154864 )
	CBX4	Chromobox homolog 4	12	ND	ND				Yes		Mouse		ND			Goa, 2012 ( doi: 10.1210/en.2012-1457),Bian, 2016 ( DOI: 10.1038/srep26061 )
	NNAT	Neuronatin	17	P	Yes	I	Pig		Yes	P	PIg		Yes	P	pig	Bischoff, 2009 ; Cheng, 2007
	GATM	Glycine amidinotransferase (L-arginine:glycine amidinotransferase)	1	M	Yes	B	Mouse		Yes, Hight		Pig		ND			Zhou, 2007; Okae, 2012
	NDP	Norrin Cystine Knot Growth Factor NDP	X	ND	Yes		Mouse		yes		Mouse, Rat		Yes	P (preferential)	Pig	Luhmann, 2005 (DOI: 10.1002/gene.20141 ); Kaloglu,2012; Voillet, 2014
	NES	Nestin	4	ND	Yes		Human		ND				Yes	P (preferential)	Pig	Hwang, 2007 (DOI: 10.1080/00016340701417018 ); Voillet, 2014
	MESP1	Mesoderm Posterior BHLH Transcription Factor 1	7	ND	ND				ND				Yes	P (preferential)	Pig	Voillet, 2014
	ASNS	Asparagine synthetase (glutamine-hydrolyzing)	9	ND	ND				ND				Yes	P (preferential)	Pig	Voillet, 2014
	CITED1	Cbp/p300-interacting transactivator with Glu/Asp-rich carboxy-terminal domain 1	X	ND	Yes		Mouse		ND				Yes	P (preferential)	Pig	Rodriguez, 2004 (DOI: 10.1128/MCB.24.1.228-244.2004 ); Voillet, 2014
	ACO1	Aconitase 1, soluble	10	ND	ND				ND				Yes	P (preferential)	Pig	Voillet, 2014
	GPSM1	G-protein signaling modulator 1	unplaced	ND	ND				ND				Yes	P (preferential)	Pig	Voillet, 2014
	TALDO1	Transaldolase 1	2	ND	ND				ND				Yes	P (preferential)	Pig	Voillet, 2014
	ASPSCR1	Alveolar soft part sarcoma chromosome region, candidate 1	12	ND	ND				ND				Yes	M (preferential)	Pig	Voillet, 2014
	CREM	cAMP responsive element modulator	10	ND	ND				Yes (Human)				Yes	M (preferential)	Pig	Gellersen, 1997 (DOI: 10.1128/MCB.24.1.228-244.2004 ); Voillet, 2014
	ENPEP	Glutamyl aminopeptidase (aminopeptidase A)	8	ND	Yes		Mouse		ND				Yes	M (preferential)	Pig	Li, 1997 ( DOI: 10.1006/geno.1993.1386 ); Voillet, 2014
	TSPAN33	Tetraspanin 33	18	ND	ND				ND				Yes	P (preferential)	Pig	Voillet, 2014
	SLC38A2	Solute carrier family 38, member 2	5	ND	yes	B	Human		Yes		Cow		Yes		Pig	Desforges, 2006 (DOI: 10.1152/ajpcell.00258.2005 ); Crouse, 2020 (DOI: 10.1093/jas/skaa197); Suryawan, 2011 ( DOI: 10.2741/3798 );Constância 2005 (10.1073/pnas.0504468103)
	ND: not determined				P: paternal		M: maternal		B: Bialleleic				I: imprinted
