# Supplementary material for: Sex and fetal genome influence gene expression in pig endometrium at the end of gestation
Source: BMC Genomics. 2024 Mar 21;25:303. doi: 10.1186/s12864-024-10144-1 (PMC10958934; doi:10.1186/s12864-024-10144-1)
Supplement: Supplementary file 2 — Supplementary Material 2. [file 12864_2024_10144_MOESM2_ESM.xls]

## Sheet: Feuil1
Additional file 2 – Experimental design
sow breed	LW	LW	MS	MS
fetal genotype	LL	ML	MM	LM
D90 Total	12	10	12	10
F	6	5	6	5
M	6	5	6	5
sow number	7	6	6	6
sire number	3	3	3	3
D110 Total	12	11	10	11
F	6	6	4	6
M	6	5	6	5
sow number	6	6	5	4
sire number	2	2	2	2
Total	24	21	22	21
