# Supplementary material for: Sex and fetal genome influence gene expression in pig endometrium at the end of gestation
Source: BMC Genomics. 2024 Mar 21;25:303. doi: 10.1186/s12864-024-10144-1 (PMC10958934; doi:10.1186/s12864-024-10144-1)
Supplement: Supplementary file 4 — Supplementary Material 4. [file 12864_2024_10144_MOESM4_ESM.xls]

## Sheet: Feuil1
Additional file 4 – Primer sequences for real-time PCR.
Gene symbol	Gene description	Accession number	Forward primer	Reverse primer	Amplicon length (bp)
RTL1	rRetrotransposon-like 1	ENSSSCT00000002858	ACGGAAGACGTGTGGAG	GGACGAAGAAGCCCAGCA	142
GRB10	Growth factor receptor-bound protein 10	ENSSSCT00000031836	TTTTCTCCTCCGTGACAGCC	CTGAAGAAGGTCTGCCCGT	120
MAGEL2	Melanoma antigen, family L, 2	XM_013993238.1	TCAGCAGCACCCTATTTTGA	CGGACATCCAACCCTAACTT	134
DLK1	Delta-like 1 homolog	ENSSSCT00000022661	GGAGGGACTGTCAGAAGAAGG	TCATGAGCTCGCAGAAATTG	149
MEG3	Maternally expressed 3	NR_021488.1	GGGTTGTGAGTATTGAATGAGATG	GACGGTGAGACACGGGA	134
MEST	Mesoderm specific transcript	NM_001128471.1	CGATCTGGTCGGCTTAC	AAGAAGTTCATCAGTCGTGTG	143
IGF2	Insulin Like Growth Factor 2	NM_213883.2	CAAGTCCGAGAGGGACGTGT	CGTTGGGCGGACTGCTT	110
PEG10	Paternally expressed 10	NM_001109944.1	CCTTTCACTCATTTGATTTATTTCATTG	TTCAGTTCCTTTCCTTTTCCCT	128
ASCL2	Achaete-Scute Family BHLH Transcription Factor 2	NM_001122991.1	GACCCGAGTCCCCAGAG	ACCCCAAGTTCACCAGC	135
CDKN1C	Cyclin-dependent kinase inhibitor 1C (p57, Kip2)	HQ679903.1	CCACGAGGAGCTGAGTC	CACGGAGTCGCTGTCCA	148
PHLDA2	Pleckstrin Homology Like Domain Family A Member 2	NM_001174057.1	GACCGCAAGGAGATCGACT	TCGTCCAGTGTGTGGTTCC	200
PPP1R9A	Protein phosphatase 1, regulatory (inhibitor) subunit 9A	XM_005667618.1	AGTACCTCTCTAGCTTCAGT	ACAAGGTTCTTCAGGAAAGT	120
SFMBT2	Scm-like with four mbt domains 2	ENSSSCT00000026286	CTGGTCCTGGAGAGCAAC	GGGAGGGTCAGCAAGAG	139
SLC38A4	Solute carrier family 38, member 4	XM_021092582.1	TCTCAGGGATGCTTGCTATG	GGAGAGGGGTGTCAAACGTA	122
IGF2R	Insulin Like Growth Factor 2 Receptor	ENSSSCT00000004472	CCGATCCTCAATCCCATA	CACACCTCTCTTACAATGAA	119
SLC22A3	Solute carrier family 22, member 3	XM_003121106.2	ATAGCCCCCTTTCTGCTTTT	CAAGGCAATACCCTTGGTTT	129
H19	H19, imprinted maternally expressed transcript	AY044827.1	CGACAAGAGATGGTGCTA	CCAGAGCTGATTCCTGA	132
TFPI2	Tissue factor pathway inhibitor 2	ENSSSCT00000016695	ATTCCTATCTGGCGGGT	GCGAGTCACATTAGCAGAAC	142
PLAGL1	Pleiomorphic adenoma gene-like 1	ENSSSCT00000004562	TTCCTCACCCTGGAGAAGTT	GGTAGCCATGTGCCTCATTA	129
OSBPL5	Oxysterol binding protein-like 5	XM_003122408.5	CCTTCCTGTGTCAAAGGTC	AACTGGAAGATGAGAGAGTC	136
DCN	Decorin	ENSSSCT00000000999	GCTTAACAAAGTGCCTGGTG	CCCCGAATAAGAAGCCTTT	139
QPCT	Glutaminyl-peptide cyclotransferase	ENSSSCT00000009293	TGCTCAAGGATCACTCTTGG	TGTGCCATACTTCAGGGAAA	144
DIRAS3	DIRAS family, GTP-binding RAS-like 3	ENSSSCT00000004202	CTTCCCATTGTGTATTTAATTGTTAAG	CCACCCTCAATGCTCAG	122
SLC16A3	Solute carrier family 16, member 3	ENSSSCT00000031428	GGCACCCAGCAGTTCTC	CCCGCCAGGATGAACAC	134
DHCR7	7-dehydrocholesterol reductase	XM_003353733.3	GGCTGCCGTACCTCTAT	GGTCCTTCTGATGGTTGG	141
AMPD3	Adenosine monophosphate deaminase 3	XM_005661135.1	TCCTCTTAGCAACAACAGCC	TCAGTGGAGAGGGACACAT	93
CBX4	Chromobox homolog 4	ENSSSCT00000018684	GCAAGGGCAGAGTGGAGTAT	CCGTTCCCTGTTCTGGAAG	122
NNAT	Neuronatin	ENSSSCT00000008027	CCTTGCTGCCTTTGCTC	AGATGGGATTTGTCTTCTTGTT	103
GATM	Glycine amidinotransferase (L-arginine:glycine amidinotransferase)	ENSSSCT00000005158	CGTGTTATGGTGGATGCC	GGAAGCCTCCTCCCAGA	112
NDP	Norrin Cystine Knot Growth Factor NDP	ENSSSCT00000025931	ACCACTATGTCGATTCTATCAGTCA	GAGACCAAGGGCTCGGA	115
NES	Nestin	XM_005663265.2	AGGCTTCTCTCAGCATCT	ATAGGTGTGTCAAGGGTATCG	142
MESP1	Mesoderm Posterior BHLH Transcription Factor 1	ENSSSCT00000002070	GAAGAGGGCAAGGGCAT	ACAAATAAATAAATACATACTAGGCAGAGC	144
ASNS	Asparagine synthetase (glutamine-hydrolyzing)	ENSSSCT00000016713	TGAGAAAGCCGAGGAGGAAA	ACCGATGATCCAAGAAGGG	125
CITED1	Cbp/p300-interacting transactivator with Glu/Asp-rich carboxy-terminal domain 1	ENSSSCT00000013569	CACCTCCCACCAATTTATCCA	TGGCATCCTCCTTCGCA	108
ACO1	Aconitase 1, soluble	ENSSSCT00000023699	AGAAGTGCTTGACGTGTTCG	CTTGATTCCCAACAGGAAGG	139
GPSM1	G-protein signaling modulator 1	BX918905	GAACGCCTACGTGTCCA	CTGCGGTCCCCAATCTC	90
TALDO1	Transaldolase 1	NM_001244935.1	TCATAAAGCTGGCGTCCAC	CTGGGCGAAGGAGAAGAG	104
ASPSCR1	Alveolar soft part sarcoma chromosome region, candidate 1	DB809466.1	GTGCCCAAGTGGCTGAA	GAGAGGCTCGCGTCTTTAT	119
CREM	cAMP responsive element modulator	ENSSSCT00000033626	TAGCAGAGGAGGCAACACG	GCCACACGGTTTTCAAGAC	115
ENPEP	Glutamyl aminopeptidase (aminopeptidase A)	NM_214017.1	AGCTATGGGAAGACTATGGC	AGGTTTCTGTCATTGAGTGTG	86
TSPAN33	Tetraspanin 33	ENSSSCT00000018040	GCTCTGTGCCTTACTCCT	CAGCCATTGGTGTAGATGATTT	124
SLC38A2	Solute carrier family 38, member 2	NM_001317081	TACCTGCTTGCTGCCCTCTT	CAGCCAAACGGACAATGAGA	121
TBP	TATAbox binding protein	ENSSSCT00000029370	TGCCCGAAATGCTGAATATAATCC	TCTGGACTGTTCTTCACTCTTGG	135
eEF1	eukaryotic translation Elongation Factor 1 gamma	ENSSSCT00000014280.5	AGTGGGTGAGCTTTGCCGAT	CGCCTCACCTCATCCTTTGC	120
SDHA	Succinate DeHydrogenase complex, subunit A, flavoprotein (Fp)	ENSSSCT00000031591	TGCGAACGGAACCATAAGGA	CCGGAGGATCTTCTCACAGC	121
RPL19	Ribosomal Protein L19	ENSSSCG00000015408	CCTGTGACTGTCCATTCC	CCTCCTCATCCAAGTTACC	119
RPL27	Ribosomal Protein L27	ENSSSCT00000026116	TAATCACCTCATGCCCACAA	CTCCTCGAACTTGACCTTGG	130
RPL32	Ribosomal Protein L32	NM_001001636.1	AGCCCAAGATCGTCAAAAAG	TGTTGCTCCCATAACCAATG	165
