# Supplementary material for: Sex and fetal genome influence gene expression in pig endometrium at the end of gestation
Source: BMC Genomics. 2024 Mar 21;25:303. doi: 10.1186/s12864-024-10144-1 (PMC10958934; doi:10.1186/s12864-024-10144-1)
Supplement: Supplementary file 5 — Supplementary Material 5. [file 12864_2024_10144_MOESM5_ESM.xls]

## Sheet: Feuil1
Additional file 5 – LinRegPCR Statistics
Statistics on the mean efficiency per amplicon calculated by LinRegPCR. It reports the number of Fluidigm samples (the endometrial samples are in duplicates with additional pools), the number of samples used to calculate the mean efficiency, the mean PCR efficiency for each gene, the standard deviation, the standard error of the mean (SEM) and the relative standard error (RSE).
	n samples	n included in mean efficiency	mean Efficiency	St Dev	Standard error of the mean (SEM)	Relative Standard Error (RSE)
ACO1	179	175	1.82188	0.0312501	0.00236229	0.00129662
AMPD3	179	162	1.84769	0.0424588	0.00333588	0.00180544
ASNS	179	173	1.8905	0.0333429	0.00253502	0.00134092
ASPSCR1 1644-176	179	135	1.46588	0.0503403	0.0043326	0.00295563
ASPSCR1 1645-1753	179	148	1.53285	0.0499486	0.00410575	0.0026785
CBX4	179	164	1.70509	0.0392479	0.00306475	0.00179741
CDKN1C	179	143	1.32334	0.0469903	0.00392953	0.00296939
CITED1	179	124	1.7873	0.0463549	0.00416279	0.0023291
CREM	179	175	1.87465	0.0253673	0.00191759	0.00102291
DCN	179	178	1.87532	0.031628	0.00237062	0.00126412
DHCR7	179	157	1.72912	0.0520227	0.00415187	0.00240115
DIRAS3	179	154	1.78569	0.0488139	0.00393353	0.00220281
DLK1	179	55	1.44232	0.0476743	0.0064284	0.00445699
eEF1	179	179	1.84191	0.0234767	0.00175473	0.000952667
ENPEP	179	155	1.79863	0.0362273	0.00290984	0.00161781
GATM	179	164	1.79805	0.0361552	0.00282325	0.00157017
GRB10	179	144	1.98652	0.0490856	0.00409047	0.00205912
GSPM1	179	153	1.6831	0.0458567	0.0037073	0.00220266
H19	179	179	1.85139	0.0309953	0.0023167	0.00125133
IFG2R	179	166	1.71273	0.0474099	0.00367972	0.00214845
IGF2	179	161	1.75843	0.0456421	0.0035971	0.00204563
MAGEL2	179	140	1.45674	0.0477532	0.00403589	0.0027705
MEG3	179	161	1.71979	0.0410327	0.00323383	0.00188037
MESP1	179	153	1.42582	0.0496096	0.0040107	0.0028129
MEST	179	89	1.71004	0.056253	0.00596281	0.00348693
NDP	179	114	1.53653	0.0533365	0.00499542	0.0032511
NES	179	161	1.57955	0.0461931	0.00364053	0.00230479
NNAT	179	163	1.38778	0.0502047	0.00393233	0.00283355
OSBPL5	179	157	1.60625	0.0506684	0.00404378	0.00251753
PEG10	179	145	1.91815	0.0480285	0.00398855	0.00207937
PLAGL1	179	142	1.74137	0.0486484	0.00408248	0.00234441
PPP1R9A	179	171	1.78428	0.0444555	0.0033996	0.0019053
QPCT	179	155	1.90454	0.0506091	0.00406502	0.00213438
RPL19	179	179	1.8489	0.0238301	0.00178114	0.000963354
RPL27	179	180	1.91126	0.0252684	0.00188339	0.000985421
RPL32	88	88	1.90284	0.0378474	0.00403455	0.00212027
RTL1	179	85	1.46003	0.0543631	0.0058965	0.00403862
SDHA	179	179	1.83539	0.0314415	0.00235005	0.00128041
SFMBT2	179	135	1.48836	0.0543706	0.00467947	0.00314404
SL38A2	179	178	1.88261	0.0262422	0.00196694	0.0010448
SLC16A3	179	142	1.44443	0.0504164	0.00423085	0.00292908
SLC22A3	179	109	1.44551	0.056405	0.00540262	0.00373752
SLC38A4	179	125	1.48403	0.0557721	0.00498841	0.00336139
TALDO1	179	177	1.84198	0.0356431	0.0026791	0.00145447
TBP	179	140	1.67113	0.0547718	0.00462906	0.00277001
TFPI2	179	173	1.86925	0.0348623	0.00265053	0.00141796
TOP2B	179	179	1.9112	0.0225999	0.0016892	0.000883843
TSPAN33	179	169	1.76447	0.0413676	0.00318212	0.00180344
