# Supplementary material for: Sex and fetal genome influence gene expression in pig endometrium at the end of gestation
Source: BMC Genomics. 2024 Mar 21;25:303. doi: 10.1186/s12864-024-10144-1 (PMC10958934; doi:10.1186/s12864-024-10144-1)
Supplement: Supplementary file 6 — Supplementary Material 6. [file 12864_2024_10144_MOESM6_ESM.csv]

Additional file 6 � Normalized relative expression data
Samples	GRB10	MEG3_618_851	DHCR7_748_888	MEST_471_613	RPL27_348_377	PEG10_5036_5164	TFPI2_618_759	PPP1R9A_1217_1336	SFMBT2_1305_1444	TOP2B	SLC38A4__55379	SLC22A3_1454_1582	RPL19	IFG2R_5194_5313	NNAT_895_997	GATM_1222_1333	PLAGL1_419_547	OSBPL5_3396_3531	DCN_1048_1186	SDHA	QPCT_902_1045	DIRAS3__1459_1580	AMPD3_2083_2175	NDP_611_725	NES_1120_1261	ASNS_1172_1296	CITED1_481_598	ACO1_2268_2406	ENPEP_2637_2722	TSPAN33_664_787	MAGEL2_E1	SLC16A3_1194_1327	eEF1	DLK1_E3_E4	CDKN1C_240_387	IGF2	CREM_1237_1351	RTL1_940_1081	ASPSCR1_1644_1762	H19_1593_1724	TBP	CBX4_3128_449	TALDO1_458_561	GSPM1_101_190	SL38A2__snat2	RLP32
Foetus614	0.921180903810549	0.519794393430322	0.196817036209164	0.077354878516647	0.877975492985127	0.134432903777154	0.547185690136359	0.693543059834494	0.487562353407216	0.640697263621714	0.604452117928074	0.527940108482533	0.919121377239249	0.798299194316312	1.42043466115241	1.12255088411044	0.69791035288075	1.0870229679918	1.10548756662811	0.828272346393327	1.42548112157491	0.558203386099841	1.07369712477123	0.44108826968236	0.74039689534401	0.96876354760056	0.122080049117853	0.751961822405407	1.26824637293754	0.58126962786853	0.902914444450648	0.542214599877538	0.941970312376359	NA	0.612124029081188	1.25106072103744	1.05917522661429	NA	0.999930533165389	0.113784464754318	1.03632887884252	0.581650417256245	0.982180174929735	0.633841378323502	0.823603857797404	1.1550210979521
Foetus736	0.833507924883434	1.00934763266485	1.5497718941175	1.30312466019653	0.760505333033847	0.809014540982811	0.731949706738745	0.816378764761959	1.20839133167092	0.590528656566758	0.999088299250232	1.51476632071603	0.948472548270183	1.16125947951422	NA	0.929141228451332	0.817149354944658	1.02064874069307	0.635115630910379	0.843522732705596	0.954563398823303	0.9139470030203	0.893582391813178	2.30052642122122	1.18901044226396	0.579500608612955	2.18908676405428	0.964521109989849	0.56333715189863	1.09102893183849	0.797193183058584	1.74892881419179	1.02300399591584	NA	2.76364799376693	1.55677643449572	0.575552382654555	3.6194212405694	2.31466906002408	2.21557612809667	0.894051610882822	1.74080670724493	NA	1.16635663158924	0.832563814088638	1.03061842969611
Foetus762	0.837087949165557	0.780641336446139	1.22205744628914	0.533920933903726	1.01243192248501	0.508457536862587	0.435331625715489	0.852487257567751	0.783517093385519	0.555924976218264	1.12575645156538	1.16007728764624	0.968683758427727	0.531284248508553	1.52932603235013	0.91017117443143	0.52107860427195	0.964292533753787	1.17083148049996	0.881779990041796	0.558212629916658	0.885990886174902	0.908971889448837	0.808952241386937	1.23035571039824	0.730125964579006	1.04802784581001	0.820972008344827	0.694018384105592	0.739626034174118	1.62186525723198	1.80221181139733	1.05042116188714	0.702531659849787	1.58920165477171	0.659708261956106	0.657573263815196	NA	2.05484630317081	1.488708689303	1.00543041681707	0.815673310087052	0.816860959373528	0.36483172816139	0.433831691821781	0.982775948306476
Foetus552	0.553705084715621	0.329427733665852	0.332141949908591	0.11207257435741	0.597001657063781	0.0927500303482955	0.668792256539668	0.444839730629342	0.539131723461411	0.38785805542295	0.733379780911707	0.285490765402521	0.787094046408673	0.426958486634704	1.09840063027331	0.731266091197022	0.524569068717032	0.826245919778905	0.451713314497616	0.516130186924847	1.32157824097004	0.735992146985041	0.66886564842593	0.528468681305689	0.448628142639241	0.86875429175909	0.12885349793598	1.12345052205217	0.441753967422565	0.862823744606008	1.33875047344157	0.758815675044269	1.14994351477807	NA	0.647115115959728	0.897121634035828	1.02559139188477	NA	0.356625246940096	0.16454181493057	0.807034531669593	0.71208463712736	0.802798978005026	0.70268258052637	0.894514577863219	1.10483357662269
Foetus773	1.06507056187158	0.84331097886638	1.12053701574782	0.572965311646207	0.821091727844445	0.71973435002415	0.658145716466723	1.07978444573422	0.61731348439232	0.713230443883072	0.589748344793318	0.981286975396932	0.858619234591151	0.557751290728091	2.30327788004571	1.20652808050093	0.996443980705658	0.898155756333239	0.870795558769579	0.775705774550948	0.642464491209627	0.801314465142496	1.31131069582231	0.597433297021397	1.27954449264119	1.07093021906169	1.01246726289686	0.856432147924921	1.03872614554515	0.779215010293912	1.19222477092996	1.71406091172676	0.998278162504554	0.558804305137988	1.78871691055912	0.531489580470192	0.706058898421911	NA	1.33167676705736	1.11019563439546	1.31318267491086	1.26368965882561	0.939012833744906	0.528254957971469	0.681934061090101	1.16666942339159
Foetus894	0.718111094080767	0.532580717667733	1.15148703818885	0.72715015813123	0.703530120506951	0.409413416361569	0.789704364622362	0.760226203401623	0.474266969282781	0.490562911536942	1.11496905126291	0.255642478428922	0.814227962085146	0.844965326602383	1.07264196758225	1.19771388263465	0.758113122438266	0.772209883537826	0.643093096253263	0.789444784345238	0.686306963597928	0.902093316051364	0.681255411914644	1.35067992887312	0.424955835323431	0.752293602065346	1.29020547683016	0.893610556654326	0.789229243474641	1.01976771425959	0.776911012574598	0.645616090870261	0.970874017947844	NA	0.978224494071243	1.50403730690577	0.866248473154928	NA	1.07702719282164	1.01439013223075	0.928772644726006	0.726937923719906	0.896612196164814	0.82239592304715	0.830795359610395	1.26500169770819
Foetus627	0.83475471629737	0.744933747219705	1.02867001333684	1.06579729990213	1.04123339876267	0.353946810224284	0.5167368309642	1.03983106327706	0.445785477190288	0.526270501350291	1.44157679782216	0.458416498729842	0.888077088585722	1.10349014117143	1.66992103578024	0.953946332113038	0.644966269324303	0.86506874649546	0.737610888648929	0.809275156665641	1.03896415808808	1.77823771135502	1.19982693532098	2.63394460737039	0.805464465702057	1.0129988201944	1.44212254668646	1.0229581678455	0.692366515935121	1.29147310617161	0.874629579461936	1.22596411662659	0.984326972697585	0.334891593798971	1.40356027634671	1.93861357501968	0.779439774346815	NA	1.78573999596818	2.19288204391041	0.878736028427343	0.555522517483797	1.41368037971862	0.733161655969225	0.689895974636714	1.14395765348311
Foetus599	0.712119482445808	0.528383036405507	0.490917110352511	0.350941423358214	0.581534178580291	0.496487574333992	0.76536581740801	0.292784953472676	1.03742187306705	0.324603236912035	0.884930162401808	1.83376456249579	0.856554822091107	0.871768043883231	0.627571473109198	0.475509991486714	0.831020503487638	1.24348288489892	0.526220420131554	0.586980492777502	1.0402770963782	0.200074713302267	0.411518597311853	NA	0.627633955190663	0.809555564820217	0.7693585427192	0.873496845729649	0.402593071821011	0.646251590341968	NA	1.05686360665196	1.31955315800171	NA	1.9541958997529	1.26573163807009	0.934229778312929	NA	2.22865501920167	0.832520543338746	0.978351826449386	1.51962395230593	1.02145609410012	1.35990328982583	0.613904593200342	0.884744650187786
Foetus551	1.14051656318137	1.16402732189641	0.302611581698124	0.201311422516157	1.04536492823553	0.228133336193578	0.705495080377545	0.612914520125972	0.83184270499951	0.521176047305824	NA	0.536042704410553	0.926350288807725	0.715985269438056	1.72481289555475	1.07398404070726	0.767387599070002	0.712267052738533	NA	0.700708002977048	0.510261223147526	0.440497150474474	1.31292042688905	NA	0.835741725135252	0.623145286457447	0.151408361148761	0.64855150327318	1.08054506973803	0.479826063504163	1.08427328459678	1.4287963542249	1.09906209892109	0.609973518095235	1.06679990886749	0.532721069626787	0.52889509413997	3.98813854224538	2.16554312886364	0.397806531411078	0.819780233313626	0.854009637929935	0.93815430034262	1.08094940237658	0.529932490431006	0.982205874394409
Foetus892	0.676124720091214	1.00582178509568	0.539086602747128	0.449279362650194	0.814736989200662	0.459810142853659	0.699630993713328	0.576794124942343	1.06601102429085	0.48701279632308	NA	0.793507495267	0.961206006893066	0.639924613717778	1.79334977321213	0.867714450875207	0.423668108666568	1.09202812249349	0.693861442029787	0.82435806156922	0.615908869757575	0.879133670259562	0.599552016801505	1.73706211533746	1.15552019672137	0.76609735096267	0.78699607436134	0.824593234820009	0.723447490807046	1.02706631534906	0.675621072353053	0.877762973614007	1.11625704295306	0.31191076074781	1.24942060040394	1.29486688221379	0.703899421374379	1.35563098814052	1.76278886314329	1.07937422819886	1.1673898075931	0.962815920593292	2.03007675278828	0.808274504322696	0.475179447292607	0.932007295167435
Foetus798	0.595333528873507	0.75150214564026	2.14672795876733	2.08412804996967	0.843369102607064	1.21508794241687	0.459403150302644	0.846486347307696	0.447876811246406	0.54363204763047	1.6682461428094	1.27539330612308	0.909863224065327	1.19021470659996	1.3891365786502	0.670356598130935	0.815260664967416	0.684395909080677	0.704945553199204	0.897683357003896	0.86327067344342	0.870992232896046	0.86285018620152	1.14484619661874	0.696779242621966	0.648272351725202	NA	1.10798988630517	0.517422575081314	1.52536649955993	0.721727328159541	0.699856060163687	1.06073433006488	0.81681652195485	1.66454741038296	1.14109613034584	0.702914491213479	1.82859508076834	1.16319033642221	NA	0.846345871628729	0.938619419437993	1.46528993208753	1.21152601983424	1.0156099397287	1.03613719378911
Foetus676	0.595102982173195	NA	0.447141933805736	0.100253172491391	0.556520052820878	0.099479764732544	0.921721679084622	0.551843409202234	0.84849091757268	0.461909004074309	0.624883203406279	NA	0.808434633950415	0.74466163040537	1.37885484354723	0.742339120664828	0.651893918124452	0.944890519742583	0.773818180315762	0.568031067061754	0.768495197556505	0.554352551841343	0.641547395222668	0.676756051343349	0.335877940290649	0.834965415162019	0.169252275839514	0.543780992247702	0.584100040891092	0.879272389136027	0.714516024356483	0.871854578689488	1.12619555655506	NA	1.08158782760513	0.598112089352527	1.11365608324375	NA	0.619035011311449	0.264373526494074	0.846216005112146	0.824505060860466	0.669559729032925	0.861445326605312	0.685421257420175	1.09835132877497
Foetus621	1.38690985385263	1.26169901186224	0.358493657404566	0.0856995646019205	1.04167918789192	0.105168504969771	0.436161856928547	0.882567772774723	0.813909149672364	0.475366131989184	0.913040078022534	0.552949980801236	0.947713841649331	0.941682442818696	1.81654605031065	0.963455270001073	0.920138366865285	1.79218264980201	1.19954759460276	1.03831138530968	1.24724048768425	0.485048108876449	0.92559608543768	1.02704226381165	0.966747456773426	0.785196238817519	0.236171727144823	0.972126180629176	0.873524240477987	0.469874169629239	0.999654880431177	0.897334374668077	1.11942219416672	NA	NA	2.17495944823782	0.842795402792628	1.55858532856749	1.4999725060017	0.337262505641046	0.987061348993668	0.740510807072947	1.55975533460564	0.881888818537381	0.605972105687882	0.942603098771353
Foetus402	1.27584124359753	1.20911104688354	0.20281299300286	0.177604201113906	0.822526216318137	0.199711021751938	1.1854312024525	0.827975806098901	1.28000850980924	0.640926534673412	1.15713255430264	0.484415166115991	0.823343762998632	0.643311521681473	1.83728177421433	0.962450198503485	0.9259278507594	1.11673781268513	0.865677375710722	0.84935181014643	1.45645186607184	0.533718129749668	1.03916085985754	0.807755693373573	0.640125264580698	1.0150924618165	0.20813455439796	0.792157629053751	1.06037773794826	0.604697674179831	0.796252443749273	1.09932584081927	1.10122975411263	0.313192695172429	1.01556349654251	1.6960501953415	0.883525579351159	1.34284437024033	0.670930301696122	0.238517660727292	1.18613563277383	0.669279454311123	1.34435148624	0.548896307909071	0.917975873201264	1.10291200240796
Foetus457	1.03770833972015	1.25896776493288	0.752506763500891	1.02487862511628	0.903656495693764	0.561215675026344	1.03824520932303	0.703357357371832	0.577011447404437	0.57551998795605	1.41148860679449	0.984252344142212	0.856628620676636	0.843931720783447	1.21523686864787	0.915128143926327	0.986663252345457	0.985703672936317	0.887506405874419	0.748155159208539	1.2904462636554	1.76732056814973	1.29340337023763	2.48662357119295	0.927171284424624	0.927051709728	1.09033875758452	0.743038100652201	0.772088299707071	1.30696705778596	1.30674925823868	0.477882611271443	0.960724070628439	NA	0.949699892586756	1.19463046749693	0.904416210173902	2.38959238756614	1.16612736969211	0.868477949329773	1.45318499982508	0.701558543954055	1.48194222367099	0.552445647748157	0.821680038957784	1.21509084189242
Foetus496	0.590555822756628	0.884011616106859	0.662910341594479	0.518443882379971	0.570827657603733	0.18875687625163	0.584357832143252	0.519455301020963	0.583304662631373	0.355460244267986	1.32755598380363	0.551572174525184	0.84639684275812	0.90881738222915	0.673261474827116	0.513715838891831	0.9675226517108	1.04945148201031	0.579777217737532	0.641274658739107	0.53751228694102	0.575708794392818	0.593538012289777	1.6185392424137	0.524829497597731	0.932121147925927	0.606728109000742	1.05608554965291	0.479450272131204	0.883390669935886	0.833108184887801	NA	1.10361832713056	0.374432970661864	0.807491760397622	1.83465070706436	NA	NA	0.629923285044454	0.570671541283917	1.14190382720392	0.649912227716905	NA	1.20211098815834	0.623323044230006	1.07055026023036
Foetus527	1.12896768994161	1.68321787245754	0.504250315291667	0.501328251374051	1.04175598581489	0.644404157610698	0.552193297928999	0.969135561153554	0.693679372352366	0.556812207287077	0.851840135602308	1.80322468856587	0.916236681969925	0.740862259550215	2.45530261855586	0.915728465512096	1.05771022910855	1.26356586067787	1.18873254948583	1.17155210215129	0.776472562773555	1.35830742071215	1.10966431773455	1.81167517852074	1.46262357841704	0.95617118762661	0.788552996276851	1.00314085732416	0.595003123767445	0.809145449805939	0.672087117773337	1.53078600676485	1.0202601785907	NA	1.0818299986458	1.78703281894745	0.762505545616552	3.66238349346796	2.83852365492684	1.6542644203187	1.19391040054498	0.635827927498246	1.29297715762018	0.511462621628989	0.455792731835661	1.06974776756237
Foetus578	0.999252466118154	1.09128565431229	0.918901336627779	0.610618639376808	0.72400900336183	0.699081941394174	0.865116382612966	0.939338266564056	0.584512015185804	0.440034286670322	0.992344722306817	1.7030838520496	0.797909772216271	0.943296082390075	1.25915948616199	0.739719658609555	0.924407040843131	0.735322398912861	0.524103549645549	0.77954341174114	1.0967184770537	1.63717653845881	0.734482744916936	0.664712101599857	0.747917386940689	0.894877328532024	0.900291735982744	1.42140895753859	0.656287216312623	1.23163689197229	1.65003484549856	1.15483805361124	1.13441703235357	0.487610876497895	1.84362060633786	1.52694341294484	1.22639213277201	2.90479717007132	0.907347524651464	1.02467356248362	1.24029002408935	0.6053789429708	0.781983829308174	0.608718606726983	0.904098924717761	1.10477408292351
Foetus826	0.926594264760176	1.24361725556945	0.282374621627187	0.0723236209043009	0.874689387370806	0.0534698840931488	0.80832411416976	1.02224116865816	1.44068153044155	0.645750154446881	0.976752002908085	NA	0.896215703653166	0.727148604684502	1.3280298801663	1.03855913680879	0.710659042669224	0.878456941039826	0.483179225826167	1.04032329033205	0.880111809298316	1.52969494702454	0.845176687036328	NA	0.689990879216078	1.02381619433807	0.0611913218671998	0.627675013741988	0.491600061803772	0.961379134569992	0.833945145099461	0.449904192665437	0.998859934167477	0.302423026922725	0.815917895324827	NA	1.1412984764295	2.00228546026305	0.712629371131416	0.175586295733232	1.2852095024866	1.44537710347323	0.805155800976077	0.942243072413573	0.92332539828697	1.11707635001847
Foetus852	1.22610916848884	1.53141173328661	0.765528166404748	0.57031974211001	0.958598797010858	0.598035419962814	0.172023166881133	0.88732997732687	0.840762507618752	0.496343314076417	1.22872594804357	1.3762913062759	0.933935003723737	0.616340824450986	1.79409912718673	1.0459982715635	0.866169921593315	0.702080716167698	0.793019148635136	1.24278225205966	0.445302410522717	0.449321728415933	0.909969893978235	0.437203356481344	1.12007309731949	0.854669852134687	0.968053589426419	1.06808201914426	0.391249576952612	0.545326539272119	0.637480566314352	0.970179819434103	1.10074624951748	0.410344440600885	0.989965424489956	1.50889641133207	0.585467774260297	NA	1.54906252516848	1.52578628019641	0.775056644045255	1.0690552761185	1.47345345477432	0.942800837712338	0.470090439990102	0.972738561511319
Foetus829	1.20308450704715	0.86418113300899	0.836978297488983	1.05559101188301	1.00267403318224	0.426634541092291	0.29696742784795	0.7615500838102	0.297005956557996	0.468055337293815	0.369996350744144	0.367839655722298	0.96207559725715	0.764182440790496	2.39981048022762	1.23896802268666	0.701157153557838	0.84653831824501	0.969772337285059	0.865917840343878	0.525501422827832	0.659189398604395	1.22006740050717	0.637265640320841	1.10847195155702	0.829472627320403	1.33310530256719	0.847622524537748	0.586762327614617	0.583002460289427	0.450548114462	0.834772512563994	1.07525759239302	0.320735015172252	0.958443355656685	0.960909609257922	0.549066651648735	3.45812416566143	1.7908002167918	1.42673818436122	1.18853031702394	0.837247581491514	1.37120441796601	0.411647723319363	0.638580324795723	0.966670094420907
Foetus888	0.829708396878693	1.33679217517449	0.658462417355746	0.710186967456576	0.721817160585866	0.338237065643392	1.25282621599689	0.755813786902779	1.09751867914757	0.610353821214255	1.12290293804338	0.687644363471372	0.817919717036405	1.16537814548693	1.96825396689245	1.02295806456295	1.00515541642945	0.986186133979783	0.695872206726103	0.873389053455159	0.840136173003981	0.91247933934477	0.981645987946571	1.32706100261336	0.877098825166664	0.899353372394043	0.716387585586937	1.35133204562266	0.960044020091105	1.22149865514806	1.5396481145267	0.966683405906291	1.02993540196033	NA	0.809125254135577	1.15371627786205	1.11040144797926	4.98692840669306	0.731880556357233	0.772895642084682	1.32145722147425	0.853725490998762	0.892899159754235	1.35132191255007	0.816898284233636	1.18707821788763
Foetus510	1.34749378255576	1.29210970211619	0.332784165513802	0.185712990063082	1.10344235376773	0.256510299298664	0.508574828165389	0.941967147912387	0.644247850257077	0.550632610260305	0.517094606352828	0.646120082532838	0.918481250107801	0.836438822753895	2.05009877242101	1.07695493220886	0.628404823127538	1.35721843164696	0.889057113356598	1.04124674555918	0.834370256647381	0.563841846736135	1.02977144631785	1.25144208849989	1.13191527383107	0.903833895282549	0.227926672173888	0.91928483321057	0.627697557671545	0.392078775384749	1.0207986695391	0.549442387348335	1.11950312191031	0.402171358968969	NA	1.86020162899988	0.609951892155603	NA	1.39577116373138	0.656332163736645	1.08620060322695	0.75524692509886	1.14519514788127	0.97766246152933	0.541373288866155	0.972533110209022
Foetus677	1.00359795388455	0.694401751258323	0.47184372754264	0.160416941973411	0.826861879892353	0.103291445727766	1.59892168889104	0.829242692275282	0.344311229004673	0.590970704106578	1.74077587094996	0.46692828514366	0.844211092941502	1.10557590456624	1.59470843660442	1.23582595329495	0.87144829125898	0.890058244235557	0.854435324004207	0.739551657327371	1.14849346255144	1.16367574335173	1.00303243058682	0.515709645853596	0.614414787549133	1.22650435647739	0.279348952278767	0.642505849805591	1.06500195724361	0.970115007328697	1.03652657229904	0.863925703845291	1.0648248392475	NA	0.794814584681448	1.35652991207977	1.3022729499644	NA	1.05524460509411	0.25644387451171	1.31510313256192	0.754515559172516	1.0859288854144	0.6578727648647	0.989814525047194	1.11242508124965
Foetus461	0.660469126446431	0.852358775438334	1.79060003664921	1.22780909864523	0.961007558841766	0.631966441583696	0.486035407060169	0.905304116660411	NA	0.413306488703091	1.55440223239425	1.47773608967977	0.928409463480944	0.933977304598832	1.08435638929513	0.548378666772063	0.819182993330332	1.2458678732026	0.608558427292211	0.849361656838014	0.866431280143228	1.17350578152935	0.503256103633318	4.21861400482766	1.3639304237334	0.858140788220682	2.05262398151854	0.610603205907492	0.356768789398331	1.36626635169029	NA	1.63155222782688	1.08442213475572	1.688358640815	2.66780502223972	2.06577894574838	0.733420729635696	NA	NA	2.61384068579553	1.33832675054725	1.12007695479482	NA	0.835731471411218	0.540382104532861	0.993257990907256
Foetus401	1.13151411270042	1.30514366484586	0.358300571060472	0.0653075555766139	0.909809111248149	0.114356035088482	0.506043437061146	0.767100736880686	1.17700432839923	0.40548885281762	0.666512707476345	0.334443117465471	0.814679325229725	0.620249991570133	1.70952528307027	0.632091152012225	0.810909927076009	1.21690484026604	0.772851538564424	0.90738325044541	1.01211552290368	0.435936911638005	0.974878437125513	1.49472868776504	0.788752427028971	0.844500060002935	0.0716123170985228	0.832215019186683	0.496710021074	0.59329819194411	1.10485426515687	1.22977072116433	1.10009699772872	NA	NA	1.29857369586137	0.731717656276289	2.85349919811851	1.41162597367487	0.154312131250049	0.931691691250591	0.923721664169456	1.48693078065226	0.665046539647247	0.557902711697369	1.1157896421277
Foetus659	0.994029016112198	0.44283698189136	0.322315184186529	0.0823024257815376	0.724997560206355	0.0869937831786781	1.37198497697874	0.600327369198212	0.642573133048382	0.461620424981203	0.795986767491938	0.188760847028325	0.788285748624495	0.600138929085921	0.541936320001665	0.447400194064697	0.627354780420549	0.663326636299104	0.814938728976056	0.81864738691712	1.32919203036248	0.787869278825376	0.984168011733758	0.74961311613761	0.485593697167921	0.985064371145843	0.123105449467035	1.2426488079958	1.01047023753853	0.897751892571802	0.584472273817336	0.856061215611828	1.04139932898009	NA	0.598930358644356	1.37207774125647	1.09680346437044	NA	0.792203741849038	0.141288391422536	1.17700445020919	0.881149056321403	NA	0.716835667456172	0.882598145254699	1.21814512482983
Foetus744	0.923600880437993	1.18007746094811	0.680146845142903	0.658550148606964	0.72529992911304	0.330166827802162	1.12949333813568	0.868370120212485	0.86122210502789	0.860944137955811	1.03593066361222	NA	0.838512905909537	1.10467905348871	1.09006070923012	1.17430190965398	1.27482077554165	0.910830658629004	0.779923725707135	0.89986216457227	0.752312461804939	1.21323562939419	1.10819331195423	NA	1.16238660297145	1.09404017774249	1.03370372848669	1.40752298321998	1.18753781521426	1.11248905407297	1.21983206823644	1.06361512275692	1.1061702786272	NA	0.786465232214981	0.957312950717336	1.24155100132533	NA	1.02268084532109	0.832469771672211	1.29172755905089	1.18012065669203	0.940108379180186	1.04046395251157	1.26281904558895	1.07812288117505
Foetus579	0.786364469978128	0.714412164455033	1.65211781114368	1.1807877750255	0.652687509568374	1.39142568956603	0.982019398970636	0.767522990616453	0.787618270984695	0.4621712597451	0.980747163239705	NA	0.944072665961395	1.15160604868454	0.824787763622495	0.731118667346639	1.10839586194203	0.524693293683571	0.622416230592045	0.958044788139578	0.797621283784725	0.872817686518596	0.637330373860271	0.699939270802847	1.08595617284319	0.78807307986832	2.39363158128229	1.13141339837595	0.867912729509186	1.51601274776647	1.22427808126155	0.569294285134194	1.05271743820827	1.06956524470856	2.84901556931748	1.49781060206076	0.741428239351348	2.25294450478716	0.926717121428055	1.85927605644823	1.55924340629981	1.92442595955857	0.8819300521491	0.84578305265588	1.02251344437621	1.00619640053828
Foetus498	1.13955992750136	1.87039580822951	1.32649196683968	0.523952775134355	0.76268089760303	0.122648680981108	0.558818011470367	0.958506881088834	0.415548987758702	0.482299832762731	1.16185592302101	0.475931774059477	0.997462983318514	0.893066634960518	1.46715740000083	0.569499624786134	NA	1.08666870825968	1.1451771748496	0.855365544143783	0.635964029829473	1.55148532120026	0.842205873687874	NA	1.16627747413036	0.656464493598485	1.46764556542917	0.831828960347225	0.809002405178325	0.832431605596635	NA	2.00792836259239	1.00983217485939	NA	1.88445152591819	2.16796314131694	0.829940375810734	5.33785165484282	1.9663487583514	1.70061743170172	1.11364776652737	1.06659305138734	2.34435664319587	0.964640280107358	0.650904473555394	0.992782260721337
Foetu874	0.72534711813974	0.823686845868095	0.864702727566869	0.627680637481185	0.892993082371825	0.277678464960223	0.520516589176079	0.717468292471994	0.796797171768912	0.503800123081439	1.48872762005021	0.540028960896845	0.924436275616761	0.892172365882137	1.60500683261505	0.99037216143675	0.842178024339675	0.901161701689155	1.03703073973609	0.951042594199933	0.593527671396242	0.740614950843519	0.596892983841834	4.02411875962227	0.758752232174518	0.699351689431363	1.18427851147738	NA	0.435560319776967	0.796333175597602	1.23441607903165	0.841347176630011	1.007797802291	NA	1.56150138294944	1.79275238374694	0.696225726693972	2.33104936034939	1.74109750935517	1.97610539308208	1.07469112912742	1.00209095341412	1.83838769110745	0.967659626383843	0.607384586694979	1.0733703978517
Foetus915	0.799229079073676	0.641104744800895	0.502811707875586	0.192656566259857	0.744016082879022	0.198381118924811	0.513262981810166	0.494397789162683	0.417111983788163	0.448651167778056	NA	0.50382660022836	0.767109034935781	0.561360398241136	0.966982511988184	0.589736290328558	0.743860165239646	0.653691018544919	0.425889938746355	0.73428958812791	0.885119705866933	0.597176808205306	0.668665114294553	1.16322125490438	0.485803612656864	0.845350189480088	0.233713258169053	0.82586196952629	0.476077784251868	0.493345966124802	0.744042386826891	0.762093572340221	1.19791791056709	0.270764096829701	0.772711232347365	1.3378365073652	1.07203668240545	1.98403391128021	0.926251280456048	0.356381819616118	1.0355859568896	0.797144834159454	0.382887608484604	0.628479281466714	0.682267613716831	1.08821784629286
Foetus548	0.995720997242064	1.26390862738424	0.591017708108704	0.206669058015325	0.796249400001186	0.198906548148654	0.74666678423203	0.64337695568996	1.37552285808147	0.624668099365738	0.920569710207354	0.660939021936204	0.988523469857293	0.799581787553098	2.18551573803097	1.0708822492925	0.889303236255695	0.965269953132511	1.15931034827551	1.06446624832408	0.766125157200094	0.244346741489891	1.21676377460966	1.27761883085638	0.946997880563836	1.12098342127046	0.298283713528694	0.836375068542266	0.759698486476671	0.744398928622016	0.437086380330808	1.68322636860065	1.23221234356638	NA	1.46386060217166	1.58120957428701	0.681707987573186	NA	2.04199253123937	0.457721791483788	1.25258179817493	1.4697346018935	0.834553021239309	1.51142234676273	0.576510793141985	0.820970326502636
Foetus814	0.677042945053576	1.04224568147213	1.10940620266476	0.724438506838299	0.869345365765426	0.710499846203197	0.350040560846111	0.641628585257372	0.982360246736527	0.465707589628997	1.3306675230546	0.887891571123992	0.913909038661081	0.596669442216413	1.24529417573692	0.867530753037952	0.715048926171957	1.02644979745162	1.08084113986932	1.01345847121345	0.507518938732557	1.38865260157899	0.879047906795331	0.88465530089371	1.19163313893376	0.702941692866802	1.20402069708875	0.750652354579649	0.651063580408416	0.802490362288806	0.7155978686162	1.56997330563963	1.11523046155294	0.823672091247335	2.07093448644189	1.75289361140821	0.885555905566466	4.66090715330633	1.72339818817597	1.6374668566093	1.10698080321448	0.917990742261897	1.9086184686447	0.820538828113419	0.543855330139103	0.981143213332132
Foetus608	1.33275488761935	1.1729211180369	0.278254292216867	0.100244301764898	1.44800448476856	0.182886192786463	0.192220957693342	1.05745700982353	0.94293214858555	0.4310115703387	1.40614087672409	1.86203549823296	1.08182193631877	0.482086516992737	NA	0.609813567227632	0.711497732531738	NA	0.92392117405434	0.959910669919308	0.575167357479965	1.64784945889286	0.74636380073183	2.05161012163378	1.61043433327365	0.714958788331841	0.160859985035283	0.448965129691842	0.465146806418605	0.430611903270742	NA	1.85387758759684	0.93567014044343	NA	2.26531150635404	2.14875113297172	0.497394649365743	NA	NA	0.499253828281035	0.975885907383722	0.855668453962498	NA	1.08978661787201	0.336882971739572	0.987919246203354
Foetus616	1.10855096046175	1.20528031283339	0.264713958603896	NA	0.906139616315391	0.183314656798014	0.492780885502431	1.12280579842922	1.53669027478441	0.865281774968192	0.958333333035411	0.120719046182298	0.868218576587913	0.897832152969746	1.10498656499683	0.778511047406302	0.895233674244876	1.30137317063869	0.970283811122844	1.07275633371232	0.966219226330404	0.520986065418268	0.855386064912737	NA	1.39829674770449	1.01048701573599	0.136141071969598	1.00710916350932	1.22083519984795	0.605801591092413	1.50523893687983	1.75572175676499	1.11583029482969	NA	0.849497487779457	0.334471409154327	1.03599847607752	NA	0.864321410917378	0.215936337734505	1.23174570815438	1.40926966000953	0.996122060477332	1.24285128611892	0.798579414979788	1.03222120791571
Foetus738	0.787059610668778	1.24591880943988	2.88472613398508	1.54017147600253	0.799261172360339	1.33993953822845	0.583055399781474	1.0848680542152	NA	0.738059828801557	0.795827428656899	NA	0.904223224589773	1.31399831147451	1.3735737772089	0.747334472841277	0.997136974650486	0.999067969631785	0.459122174486461	1.09960601747442	1.02654265356361	1.47602105741274	0.842810644936944	NA	1.30510111132668	0.948029295399953	NA	1.36366757134645	0.711604062830186	1.43537439640306	0.86806817808151	2.32647315574463	1.06112905999875	0.533543684285828	1.63751503665935	NA	0.915911165344269	NA	1.27725356222014	NA	1.69223554579939	NA	1.59977435532478	0.988481192804471	1.00403771646181	1.04221215579953
Foetus489	1.09347753648477	0.851667804184773	0.380063661276915	0.293894747167938	0.669764347112834	0.212337028272109	0.852439422192474	0.541974000580615	0.601184986924093	0.468368628224553	1.47923956594479	0.684141169072121	0.833313255406483	0.874573119085489	0.804291923282213	0.842783902363918	1.02207543283631	0.866202765831003	0.853476470675856	0.827758780610995	0.705044776371359	1.06551671649666	0.957277755046189	3.02358119572904	0.822322628279029	0.943318646920548	0.308386868744753	1.04780143900289	0.904171229466657	1.12041033237962	1.00355872181607	0.976956525181244	1.01446773026263	1.11994642526869	0.907166306847653	2.15550285908325	0.964097301494781	NA	1.41754566932047	0.337138276006515	1.39044251430775	1.00091291613126	1.17564449318267	0.899976558179637	0.742209084899179	1.18291482036654
Foetus622	1.24859520102874	0.709075340469588	0.348090717979982	0.233888077810877	0.999691876264983	0.251835198222761	0.776935855964479	0.695663874318874	0.543284041353295	0.614560904235796	0.602307904125757	0.593708032826888	0.873988439394837	0.65500461449411	1.37033608081132	0.822889504737232	0.952400875013274	0.764445668750253	1.01355181452046	0.992444067381886	0.652014216723673	0.437151150542003	1.00960686905992	0.861812112533179	0.709078327845997	NA	0.396163765246343	0.816635133584286	0.77836685217436	0.483145686949523	0.465804797859406	1.11972982747115	1.05661795086143	NA	0.751081214377582	1.02602133137377	0.79432289253378	NA	1.23992792642915	0.391396519929601	1.04654127202663	1.24135735219696	0.517130847319003	0.629288611894697	0.811925619158487	1.08287001288521
Foetus625	0.622695699281678	0.502448693299223	0.272226770462001	0.12010084376368	0.5607826791478	0.119394530510576	0.443339924798013	0.319000971504243	0.777699908045852	0.312866123729874	0.725588136225602	0.485365701114452	0.702123822496878	0.694532581807477	0.976243437610491	0.307617314925281	0.705611297577752	0.670027221884784	0.379066936430061	0.605868822032501	1.01810016897316	0.104277115082624	0.469473780035295	0.735585655568182	0.416456238658836	0.889483345639083	0.257543250634452	0.744089875638661	0.342676898763385	0.654474876978125	0.628572590030214	1.31622265367203	1.31533369996227	0.778852168476858	1.12012409266054	1.87889154480201	0.964782120596109	NA	0.604415613201713	0.187365619841233	0.872237691782337	1.09787090207322	0.405835742332527	1.15959270849378	0.621220140814285	1.08280522859644
Foetus532	1.23342667495997	NA	0.556014565126656	0.441828723913256	1.05384581929257	0.534007847266236	0.543663779761254	1.11644135967367	0.950036293793712	0.512161700695319	0.793871436023778	NA	0.954177563960623	1.12497344042035	NA	0.812360529097191	1.01430677198364	1.42929835827088	1.06894556190789	1.12820880434939	0.653386596141684	0.938045862921196	1.01998279222838	NA	NA	0.860449332868617	0.634054326443861	0.981797853858824	0.532304664478638	0.746822462692583	0.866784731435861	1.87114337179277	1.14711924040278	NA	1.86559161446528	1.75570714475903	1.03789058465362	NA	NA	1.67753427540512	1.04535414113638	0.805562345268756	1.72402129596147	1.02899467743897	0.474952337916852	0.913612925651081
Foetus572	0.910189709693067	1.19730993198877	0.455224122628019	0.11297324912672	0.724887771056891	0.12414048849897	0.781572895592794	0.659873160871512	0.761105957573168	0.496933445022206	0.699499547781615	0.375223284174114	0.785051273084495	0.682167443779602	1.35085107823914	0.825623471631842	0.658921095368191	0.994967555784959	0.668332229726693	1.02564631019162	0.769611453530548	0.975648613641995	0.787519231191657	0.749266703411618	0.83465898278536	1.14251710390379	0.22288603262171	1.39312064195091	0.627958940341827	1.09676191467144	1.23446319212425	1.20150953324917	1.12903783614755	0.23802173295141	0.541795433726129	2.35911885281905	1.06295863757744	1.38094424700839	0.99334222059541	0.398689968285375	0.982903960023679	1.03110092529193	1.23222039479201	0.857999344754961	0.745637501434384	1.12821918790947
Foetus484	0.93707881727079	2.14471096576985	0.664940488389204	0.339339821651211	0.845090763073088	0.406316595554352	0.584294749976923	1.05622377504617	0.346176476027043	0.597504474714618	1.52235325348957	0.514375005800131	0.793732045268003	0.76328428172615	1.68935156244274	1.31768006102667	1.09385420854926	0.775201421991209	1.36868890446066	0.871984081486201	0.898993120455	0.686253466177516	1.17937283977632	0.966521405774169	0.553923520113576	1.09834784281005	0.931532900935737	0.944293083532615	0.787461326063789	0.802899047464878	0.902020803190931	1.47042874858527	1.10652371622812	NA	1.20112225013935	0.723473211752753	1.30864595699748	NA	2.16153792132011	1.26525709307363	1.38216866851628	0.740996227613334	1.36325270481806	0.818452611063408	0.733602678262679	1.13858474035415
Foetus538	0.71871561055566	0.844580896067152	0.737446271887373	0.552010817295621	0.709732344404885	0.324762238362571	0.669474204365312	0.760649884430188	0.500054628484751	0.412410788510886	0.963579384485953	0.75576888956877	0.814612620798343	0.781740296753167	0.595204679734581	0.664938766145746	0.980081138448599	0.86834681055441	0.745147865586443	0.666405681311808	0.600796284651242	0.878242368507446	0.605950268282788	1.79550048695476	0.686349070525246	0.786461485580183	0.666384547903144	1.00318899705273	0.699303773945419	0.979827253327638	1.08678456782776	0.887824638115584	1.02004975883661	1.53388798392003	1.04417182663294	1.47878379157986	1.15077349155766	NA	2.54760906073788	0.67244863693919	1.17320956999333	0.934143566660065	1.54528816751982	1.00862628089084	0.635867636692185	1.20344849505849
Foetus946	1.19832327368634	0.80788876949404	0.400514916132092	0.241876953728545	0.840174011105318	0.237829836087082	NA	0.870569545828114	0.570017469176925	0.633925463710866	0.948961367353395	0.821556460071189	0.843838476147765	0.821994221121747	1.4763483158919	0.988415346740571	0.902072052700191	0.806530404998479	0.923612074911317	0.959915762532052	0.819487713947156	0.682607208870362	1.12842401409224	0.478156944589347	0.8169621502463	0.816492544766524	0.347616167804862	0.889508658373451	0.944267776120373	0.736084424085939	0.92351530693941	0.815976111776241	1.03859839598083	NA	0.679436996505688	0.946334388664313	0.759441298598247	2.3025068753941	1.34156280896749	0.371460436596693	1.2749143976332	0.942787146852525	1.09958073559093	0.630449148328103	0.987770942331944	1.14101940032735
Foetus863	0.84316990650112	0.824168803634988	0.346440174204185	0.0859725099242156	0.656191749921513	0.118565210237652	0.848958904068823	0.787166968005064	1.44680221067716	0.422505659802181	1.47192784703294	1.04315207607547	0.818491017033585	0.863299560602219	1.07218890297172	1.13065575112517	0.947586434106074	0.584547392167164	0.445124572384771	0.87139026781358	0.836138444629853	0.697614518623075	0.733763400927227	1.90946525897349	0.917148866444688	0.963909718753977	0.267501360726153	0.538575859320434	0.697834107446408	1.26163151651895	1.78774187268823	2.12775277453364	1.21491362698733	0.481711570708813	NA	NA	0.871653450683862	NA	1.81773333112999	0.232828890581655	1.15603393508823	1.41596652079464	1.40617013159743	1.53644659650999	0.967621711121698	1.0056356928811
Foetus800	0.528749741243233	0.882724033770096	1.3766471261445	1.22580684946782	0.75642500400477	0.727841299783682	0.486292670493246	0.677869590467424	0.293295288660006	0.434862903196074	1.15353939425284	0.905632549152051	0.824296892476837	0.827472024487658	1.14727984323291	0.611551697065092	0.720493200495114	0.621858865501197	0.5552267224585	0.82402183570396	0.882964183453258	1.1875782775198	0.652590042255962	1.28008369562856	0.590397742484271	0.919194144372407	1.92974261478114	1.1079303252788	0.536133620058275	1.3704719254618	0.797194369719664	0.756427396437185	0.959953337118129	0.834491040825946	NA	1.33380646164674	1.0278625449254	3.3711272864387	0.975773636310224	2.09140121024572	1.06493048697048	0.85401405213356	1.05473984235908	0.810772231996782	0.794703651915633	1.26376468369917
Foetus543	0.67485348057279	0.721652552485442	0.648188351891791	0.231392875994818	0.727933920734366	0.192859419762678	0.503855354171409	0.520322709355323	0.607513427623847	0.320805320174426	1.13531087866057	0.716912555366223	0.865506497535974	0.784716682972938	1.39632295590965	0.729136718204591	0.963176657550152	1.08871813864373	1.03503118319092	0.638926624685195	0.91292940511163	0.204832285420884	0.8753532904244	NA	0.726942719464914	0.726630511333737	0.402256420287591	1.14770483408104	0.508984014794036	0.682615388866565	0.645646402230792	1.12077407104589	1.19366955133549	0.452587273953347	NA	0.597830767297976	1.3311171625631	NA	1.18286450952255	0.488938339569624	0.937942795193187	0.768551760565518	0.772429012115736	1.29700503984537	0.69049026446496	0.967933568290874
Foetus467	0.702573668039838	0.341980138654767	0.0990987695175327	0.0319876785655041	0.707756221894522	0.039927571999325	0.986930897378322	0.481737879496315	0.713563535737851	0.348223828984387	0.863857895621863	0.267195308798508	0.830630310761892	0.637849885764416	0.864420442547203	0.529903766327415	0.765934542920276	0.610487407735172	0.522453582646461	0.491054120873294	0.670754314642334	0.38895193913213	0.398527193372103	0.0890393649079897	0.292000964088051	0.818145232187833	0.0874033695310551	0.632343145847597	0.576307880869625	0.787371108148318	0.75189711754296	0.682498766856511	1.05119301802445	NA	0.400654636798158	0.688607585120128	NA	2.05794295609957	0.491705522986309	0.0649796780549684	0.655465606737716	0.474069154603201	0.546939308280298	0.734008314045131	0.602073866697528	1.14527493836535
Foetus471	1.13232442153813	1.02905937756929	0.19635194799562	0.0845674705302567	0.891211425674483	0.0601250520267641	1.50106266554939	0.924345582204345	0.792232279933751	0.671363221589613	1.02153028152522	0.483933006174798	0.893392117952865	0.95266749804773	2.64414988983321	1.15382994853176	1.03140068513082	0.812247182995506	0.744699533818631	0.855596792159426	0.844384688531491	0.722041470742033	0.89134350522905	0.586542798620114	0.897563983938383	1.08815335931965	0.130848843470674	0.997862033401861	1.06950935100895	1.12195595788704	1.14273815145746	1.24068641664418	0.988056347657504	NA	NA	2.44374165719077	1.1664665463131	NA	0.756967117781148	0.0935462273567643	1.21556089430844	0.659330977780527	0.854804620004045	0.690468323452993	1.14131955932212	1.13285981284463
Foetus766	1.31076858872606	1.34424862304486	0.873016451732466	0.399081093451782	1.07894517437506	0.395962898551257	0.706209344385145	0.706242367585354	0.890923444599146	0.588262728910971	0.873793658073801	0.677746013004287	0.996059784816347	0.786718844737406	1.07289025971314	1.19460824033025	0.866138934787971	0.975047700867321	1.20091821936719	1.07442306133008	0.639566951307303	0.538417341519419	1.04989459013593	0.829397928698492	1.02437958652546	0.8953780641887	0.646910785499513	0.955470353289921	0.642467222928723	0.554023366763244	0.678942925081978	1.0153724542049	1.0062223759619	NA	1.20153647032998	0.817801869419376	0.683545863448564	NA	1.61741247062122	0.848668048963904	1.04605266955073	1.06907766646285	0.628104220927671	0.965020951188519	0.55564527933753	0.997747442193984
Foetus634	0.780881887663871	0.631182504797162	0.0788204498137481	0.106525675743155	0.703353713292347	0.118491977877481	0.903795152885017	0.534243184250073	0.691340555298249	0.402810842422837	0.90455953202538	0.515282952282218	0.940744550642312	1.13454908341923	0.860289877452458	0.42153185372708	0.943148186932055	1.15208891202787	0.524787946370519	0.741891260691272	1.12065596100873	0.310299633343595	0.624708995925604	1.09226734893391	0.702768421561606	0.966663680432045	0.161477030139297	0.976319127860998	0.401911664210983	0.870789953248639	0.537237704069557	1.08680753766168	1.19850919106035	NA	1.14636533687748	0.879768535775737	0.861046542383928	NA	1.91882386762204	0.137989271981543	0.703988715800947	0.795986849339817	0.647065179967347	1.17320953455885	0.649341175660609	0.886925047320118
Foetus605	0.874341545240511	1.56147235827744	0.626791891538978	0.443570276960682	1.08227324994443	0.397701444642301	0.717796846683419	NA	1.61416884904248	0.570473940089216	1.92064686921504	1.64057064113788	0.968987382969486	1.2224999147363	2.2249064964944	1.42935155211187	1.09980436004445	1.41721094774363	1.0404002163667	1.176635269223	0.791652680826363	1.75111471028017	1.08832733412834	NA	1.42422796151307	1.03073214040438	0.675376479615352	1.09609839076842	0.754047544013708	1.31964969814484	1.64936802749479	1.4249465388624	0.940994379363939	0.928333482027809	1.79295211857811	1.76771135715762	0.759257834729016	NA	1.83062939749581	0.896497312625015	1.20849205486604	0.949750620191322	2.28952659709818	0.794070630530029	0.519230397488177	1.09671768939141
Foetus815	0.964109418371018	0.880477914271304	1.25490379625129	0.677183283219325	0.897933801077346	0.583332460723144	0.430527117277803	0.979003677720995	0.958910794822547	0.673447579022005	0.7365561776636	1.26482791471651	1.03077961402589	0.78950590739916	1.37186831920354	1.2579248077288	1.10699511715127	0.638739752226401	1.0471454634105	0.978589806115782	0.992691840442432	0.43681843703561	1.34940519059955	0.566032462355491	0.963112849756637	0.812183661717422	0.99062292892264	0.888010042270851	0.690155400846124	0.831450291355287	0.401941606897379	0.637671912698288	0.906597477484683	0.757165422663372	0.85590487033721	0.690300604442652	0.737213677047454	1.85741941893905	1.72024585141434	0.729200046729011	1.32169888034056	0.735189803582379	1.56192711717945	0.473822019650169	0.781290823959252	1.07008844091258
Foetus628	1.16021610273846	1.57876009484536	0.690075960122654	0.153178783311404	0.850362235371859	0.116991083002718	1.74834094576449	0.939117496716385	0.88795707894857	0.626142405264935	1.38559468082893	0.282737951507032	0.89324347470256	1.16086793873787	1.44592046084817	1.42145706301374	1.06606675848981	1.24070638681581	1.13782389304109	1.02450855139085	0.948062119936183	1.16587229232967	1.08141342230767	0.841395719274483	0.61619591461242	1.20945955570004	0.311041780625258	0.654900379617394	0.639370528132923	1.0295355154688	0.898756783071221	0.556418346329136	1.07045966260925	0.222895972955271	0.690356327832607	0.971051936051016	0.938041770105106	2.00121332101652	0.661381450345004	0.33461960450791	0.93189562725877	0.766953940212287	0.545233339474392	0.91571920573784	0.920919374123096	1.04582697885348
Foetus688	0.619070132648803	0.544646573223428	0.206595918442672	0.0829438078675571	0.691861990371781	0.116873323042644	0.638519040051428	0.496201125890968	0.438899503724434	0.391080310491997	0.697514183962324	0.605875076106192	0.843944164856873	0.623560169626251	1.04760006832414	0.629123692109003	0.787977038811975	0.614906606230621	0.563014580057321	0.58885297239736	1.23735645159581	0.132529368513292	0.516921227769713	NA	0.465542109015693	1.06765106979037	0.150850785780155	0.752748583941146	0.401448506037942	0.60943928613588	0.543674944394601	0.626238806940342	1.15214375076916	NA	1.16887437992244	0.29711310686246	1.02096880495596	NA	1.62880877336566	0.115729966432157	0.778659821924515	0.606597703605333	NA	0.712136655129279	0.67822013291228	1.02844155581502
Foetus458	0.335890632407917	0.498815159630671	1.91095804027221	2.27944900890618	0.855398532621223	1.31457328703702	0.653101450091217	0.806644893250336	0.820589041033157	0.479039609676023	1.04563201835211	NA	1.00643254594551	1.00104349791278	1.20435529665824	0.70537507650153	0.80419093508471	0.901572277417053	0.490208043340522	0.752097985688762	0.951595851999819	0.931352758465988	0.703356584002573	1.35404508220996	0.842200062859752	0.584024228668854	2.46790979469976	0.676671585297617	0.366847695606394	1.47833064349276	0.7809890247839	1.09774012341979	0.911211776230442	0.979333279410711	1.89983740801729	1.13299613553902	0.905379668808437	2.78834455078198	1.07678841815236	1.75702613722643	1.34465291000041	0.476982311928622	1.17965859922136	0.490479248775671	0.474143384519664	1.09042551156418
Foetus873	1.58396900465764	1.59991080059042	0.961586152301718	0.286673346333391	1.00558125648938	0.354369853060863	0.988195293960609	0.776395019455078	0.672070030745359	0.55521393358727	0.888273657000202	0.544266153069615	0.921061360803677	1.07140437025498	2.35138041612784	0.993247439944369	1.00161764377766	1.18623987466112	0.949208256792597	1.08248958371049	0.758353237169668	0.986689946143412	0.84949890472049	0.820047237926761	0.983306620674866	0.945931658620991	0.420423676459065	0.677150344394862	0.787553684054761	0.538161917432478	0.65159623061305	1.02661531748318	1.02482967262052	NA	NA	1.36706993515846	0.686557522862574	2.49023088467394	1.40216764391537	0.688828421431679	0.737045860046057	0.81878176487898	1.26182784559534	0.841256126506614	0.563375030100847	1.05939945438865
Foetus409	1.22990046537681	1.41427078719015	0.569590456671629	0.943155656590758	0.918308493499676	0.967069823719696	NA	0.732394228628984	1.2441092187713	0.675018189175921	0.940243830251299	1.74031822578556	0.996313441992846	0.962508059246873	NA	1.02539122807526	NA	0.845900981380753	1.28665900295261	0.947046337912615	1.4238290504543	0.942318451815075	0.958644769783707	0.8379061163762	0.726498349426417	0.892011100979763	0.834965270411214	0.559722267532542	1.11232482911018	0.842534147336786	0.601866619302676	0.719823587220838	0.964792508797375	0.471738475977733	1.20739454477688	1.23705368549231	0.749499365171178	NA	1.32966977423181	0.85058546007552	1.08428395418848	0.776603047944764	1.08419121781635	0.855569736266544	0.960973769757216	1.04032752105067
Foetus899	0.782276403150015	0.894092746223982	2.27879738644869	1.18794107247544	0.922179501929858	0.678695942249298	0.917264222542442	0.938079302637901	0.414053147558048	0.680061646198535	0.436774053871392	0.608975179797298	0.97780126142049	1.02224714489356	1.28920941259801	1.21272810966122	0.785765017672279	0.767333004944956	0.744271170039545	1.01492289861942	0.716107616968778	0.731053464568195	0.785130778216119	1.19551698798266	0.783615899879778	0.78441736936029	1.8259947065082	1.02595806975771	0.495697542937261	1.16945009010493	0.690638254852381	0.600672829375783	0.982756568686745	0.244393881225408	1.50264970075687	1.82466106601637	0.718252239907574	2.372551342903	1.10111586242021	1.93209461712144	1.00807783586842	0.563129068960571	1.28259876007436	0.564678025302531	0.710274421500036	1.04064703578918
Foetus768	0.953382716790986	0.699389554122838	1.41196791229454	0.983777957184676	0.948096507390687	0.809393922903595	0.801609754887114	0.862823603755572	0.494637178449688	0.631238776932762	1.22931859560951	0.762160493504304	1.02039286426372	0.482577183552573	1.04385075077451	1.23297439082	0.983325712004813	0.73266379731649	1.20103297064231	0.782884629000116	0.816919112827956	0.56287609689053	1.05505850571262	0.980212947505416	0.846854042830263	0.818443134438254	1.1538302643184	0.814200363892694	0.911465845919529	0.714539921643064	0.58864937054814	0.926115745718398	0.931903415952322	0.453950080593738	0.860416255377803	0.600402534656114	0.749065090331645	NA	1.26335501225951	1.04666004711082	1.07487339935135	0.789152155417137	0.747735655145065	NA	0.655551111485319	1.05162689244994
Foetus523	1.34279252281841	NA	1.03440290884744	0.561800426143847	1.11324230503513	0.735946320838448	0.738583238520539	NA	1.01469946504616	0.625458819846762	1.93451059002512	NA	1.13546416841652	NA	NA	0.86618852432752	1.12965064257313	1.79958717097745	1.42828563414823	1.45488540115492	0.519857353979343	0.781648112229253	1.59604945599573	2.2418287756894	NA	0.991829921727088	1.08531978004444	0.922253268871698	0.510458483990117	1.14242484116333	1.67545727430213	2.24792099584348	1.02190283908455	NA	NA	1.76102808049124	0.664338600996953	NA	NA	1.64111313651849	1.34127224004651	0.845574549985021	NA	1.5219286421555	0.393928189055329	0.861820777936015
Foetus560	0.538296441875824	0.656485555872625	0.231621744659277	0.130113118220453	0.71384454808001	0.0848868134157137	1.31769720901584	0.499027814150901	0.532790115331328	0.399401728325554	1.17844924315731	0.524532327345684	0.950461093026983	0.645561922611549	0.750127426970945	0.923441680954374	0.78837181913878	0.922792296481208	0.558882744194844	0.578868489807036	1.60633079236142	0.840643762067263	0.624124617015446	0.936580999678339	0.437283943200337	0.987375359877778	0.0656425891856579	1.24301482953062	0.533704196411372	0.935140921106926	1.5553177403263	0.481552763015014	1.04628262333081	NA	0.614676677605569	0.724919688548097	NA	0.918721252410443	0.449986224186362	0.0585815520485645	0.616440006944029	0.652519753352027	0.645167748162149	0.5792789127443	1.07426179834723	1.00558003826028
Foetus807	1.02132280972616	0.965065516185569	1.17923208238993	0.909640373088685	1.04587976504863	0.906593575238758	0.302537486780193	0.852296763910841	0.867732114303851	0.646529768086753	0.742843892078364	0.804772619095197	1.11456795024206	1.0780088862563	1.1806884202984	0.922257083914422	0.848937020549444	0.722698106571907	0.944993353974824	1.19111374123223	0.78388706881998	1.37052422458356	1.13291269898427	NA	0.895231759295995	0.719014213673528	1.49952945190308	0.869704732559986	0.549724852451345	0.824106324584506	0.60686216894583	0.69849926081235	0.988163390749851	0.270562188459926	1.00926323704511	0.487544074084322	0.823009276300213	1.20490494931486	0.786870483565091	1.59438555829173	0.988657386781848	0.81312313207606	0.725517135828264	0.839912846686716	0.722940156505056	0.907955762217502
Foetus410	1.39362132930567	1.53745504870132	0.441968008912861	0.0502930384209811	0.992528034734581	0.117474197043951	1.5548953555754	0.688623901641575	1.21448729100643	0.613612541452278	1.05218390345721	0.259098892742378	0.939605042743888	0.994577101147013	1.64531192521231	1.04569671816231	1.07926747859928	1.27462808749646	1.28031440163889	0.861530559356143	1.31593487749704	0.216888764847953	1.07887242429572	0.886760968858533	0.983102366359768	1.16576295303241	0.0966384170651155	0.818992149804047	0.829360076257278	0.664476064742965	0.891104871293937	1.0550543976205	1.05295694208141	NA	0.779876909158703	1.75049824629902	0.926309140982569	2.98418265170903	1.03104343165117	0.0893380424284477	1.28008451944552	0.732122555055369	0.927667169174901	0.607250428486628	0.781460392665097	1.01075069556121
Foetus914	0.759878110521451	1.32823655572155	1.81675334916667	1.79881192153583	0.848298859779183	0.853863446895817	0.566835400243872	1.06442088073902	0.927533666030522	0.634437202202699	1.53043789243717	0.99855006963097	0.979761202889774	1.20427798000432	1.76416163286678	1.01859441878789	1.05802620705522	0.907204572776172	0.618244887309352	1.24059377159475	0.873381528931636	0.879907634454846	0.698918576218177	1.97160707334305	0.551249534500929	0.7405177762488	1.86032153676072	NA	0.346814539770287	1.28866592269761	0.980364624994581	2.40288473365205	1.10289301990804	NA	2.15098355577361	2.19220143695684	0.780250472305195	3.02578792037722	2.32874928018006	2.16554297360628	1.2851337314575	1.08355061517201	2.05774460404084	1.2538731244234	0.650202286613177	0.925435965983946
Foetus663	1.49984187128717	1.35916752501967	0.692547832613188	0.307644854149683	1.00538887983064	0.40955467474762	0.912941912235498	0.914008380862372	0.936502219819293	0.561258696865647	0.923507367850959	0.817471646120082	1.00394650551015	0.726543673015679	1.49932067506424	0.649212210387853	1.14163788340795	1.11998489081849	1.26064224274918	1.08851574081059	0.742779721799075	1.10381012655473	0.806653572147811	0.627028040629855	0.861022781538377	1.06036724353369	0.362754602027117	0.685005833541931	0.488670248204787	0.476042998671712	0.397264292227054	1.56025112708815	1.02805392449649	0.0668808339124501	0.593447817816614	2.01566579462399	0.678607072650649	3.50609727609467	1.78113205419327	0.824790880713563	1.00813786548794	0.86738366689315	0.833550135720082	0.853162284637199	0.556882532027133	0.968887900173729
Foetus623	1.2412208037037	1.03956942383052	0.802056171076124	0.508372054726286	0.870417015959016	0.385296062290339	0.742802019280304	0.840527843305705	0.594173029457662	0.549307255874605	0.458434460168976	0.890340868018826	0.854058183068634	0.842659981782613	1.22320328562074	0.451600244124916	0.759824001765393	0.908700475611448	0.530540263166348	0.878942483663741	0.87762060133795	1.58026078575896	0.968195072745241	1.03027739179393	0.446065621258161	1.02048902029656	0.623824064104095	1.11664413970865	0.586035277660309	1.05365660917962	0.500210343764711	0.965325532163652	1.03765256557589	0.271535973778127	0.607715683048588	1.58500320232716	0.975875694282994	1.50737440997934	0.80159358542649	0.801091245416735	0.774883160132956	0.588987234131706	NA	0.649978499002801	0.724063221824486	1.12839350477049
Foetus851	1.0574528232737	1.24193718539441	0.531055224706887	0.241554204937571	0.8150920379486	0.494698126380722	0.963248124526484	0.88419849562696	1.43089809678303	0.566088745520921	1.09417480989027	0.763027151911173	1.06487831891585	1.19982069224094	1.23235749297376	0.868089731343303	0.755414232786472	1.03507206117325	0.753551656750545	0.941905941230574	0.680932475034863	1.50100516025988	0.684756988507163	0.507210918390225	0.798162733496845	0.873529698237455	0.401459833262634	0.4564553673107	0.643005938227721	1.10811606291923	1.15520019264161	1.26243672521004	1.02525207613307	NA	1.76881231866158	1.55205550425357	0.741665763436935	4.11621458919902	2.18849333991043	0.741611006675581	1.11934039297416	1.03085362552665	1.36887060712941	1.09829891130855	0.652809670926923	0.915944918842082
Foetus630	1.01363121559212	1.29353110450513	0.624541280374651	0.220346473836151	0.885044544595354	0.47906399357414	0.479974637853769	0.820448423845278	0.718241964945275	0.499010566619098	0.519734773081263	1.77794974306312	0.9263873036068	0.998964208329296	2.19067817332168	0.624390844697096	0.963252340303188	1.36601211805616	0.717721256492797	1.00961822347821	0.848393343719305	0.665970960234143	0.697242533183628	1.27017376575735	NA	0.937735829754772	0.659721683320073	0.659897171800689	0.362480165581077	0.676601553178143	0.538203951644368	NA	1.19949520747639	NA	NA	1.81007863623091	0.789561080011438	NA	2.38829148149416	1.12612692756011	0.678838847748826	0.734046319285893	2.08766770573937	0.904379936961112	0.458717431599228	0.899930329329654
Foetus520	0.860078617462821	1.236701123446	1.18902802876475	1.21842965250442	0.986500317581427	1.28955096222506	1.02228562168794	0.8637980036241	1.12733038037014	0.68560579343863	1.13466892934192	1.2728333300211	1.08757034031575	NA	NA	1.07974603207816	1.21797740428577	0.936557183282999	1.36180255211264	1.26784590679393	0.614046450825908	0.615853734061158	1.13484595882195	1.46129323238778	NA	0.907654131026646	1.77226191484429	0.853850015700883	0.913211831764632	1.18726373116267	1.193036975853	1.64717403027184	1.1346513066956	0.895757828725204	2.10037638265249	1.06369121382068	0.736584764373674	NA	2.92833851663726	1.56148374390937	0.898605267929256	1.38265053294654	0.917355090540217	0.993238601479169	0.481948754944041	0.810364163645776
Foetus670	0.965152669608849	0.78541314040682	0.313916452861285	0.212219498046616	0.774166280749588	0.110416480934816	NA	1.20794238519804	0.598889199776824	0.785718535290795	1.75758229885185	0.321677980685241	0.926660956885702	1.05028596111017	0.875051435726182	1.27284661434984	0.908365324954068	1.00625630754386	1.02691407003045	0.707780223888872	NA	1.99389982791359	1.24568332113686	0.612077192646852	0.363619588985314	0.901637395129744	0.286101047334108	0.48797562210752	NA	1.14007477553964	1.12605776094007	0.881780014764482	1.03533837018299	0.565058734938686	0.808603352996883	1.16536479937805	NA	2.28233164877676	1.32887325747058	0.210675740256051	1.3012906267611	0.648101825817	0.782700718473811	0.682409784641248	1.02814050527248	1.042309810022
Foetus508	0.824637841722412	0.7191654178892	0.72412332778912	0.336088179008306	0.877512215974278	0.335131104663256	0.399924931999272	0.49810418692415	0.529597906299778	0.34254315647263	1.40825158455478	0.913983809376481	0.82430910093075	0.620298291749404	1.42722658037549	1.12126174210461	0.710302918607631	1.09856990075092	0.931019957869067	0.754353034611935	0.662631770694322	0.564242900008104	1.02686476624813	1.4201032561625	0.986167978485375	0.825917038696616	0.559957388972317	0.666652798152167	0.555753305435298	0.527398810685346	0.942861992751621	0.975607533363229	1.05653184816949	0.331195385081863	1.34897019175318	0.498920358873203	0.638528975420892	2.44652343856528	1.09294289023526	0.727387811795968	0.847100062664835	0.59680825659724	1.25529040791261	0.847488729463298	0.412902747480205	1.14822582971032
Foetus476	0.795228625892268	0.539105231836457	0.253593977697559	0.0823254942205707	0.771316322523014	0.0632998765636875	1.14860921471535	0.709602961101504	0.910068414734091	0.500208927881433	1.1333815804987	0.310370211095996	0.850109278234845	1.02523342439029	0.796087347033452	0.884231192200439	0.973024190217655	0.632797419481727	0.647400303254199	0.835129160249867	0.619862060231525	0.338092762162681	0.66094541104137	0.344638432726129	0.575304258689673	0.774181804515561	0.0937680745625831	1.10235448427256	0.839092388410391	0.955089422615766	NA	0.965039049281182	1.0357578021749	NA	0.395141588059997	1.17650992704982	0.950019807790197	NA	1.17201985700338	0.143052279596621	1.08075449940372	0.909547228213336	0.847874598422987	1.2138317559537	1.09463985039591	1.1357089032357
Foetus460	0.543645091663969	0.754255539629316	0.482203178393205	0.299183263643906	0.586834562169355	0.137356938106056	0.710460864245993	0.564374623789404	0.907109284152054	0.450996176722777	1.13041000271344	0.907168268877281	0.825881955319602	1.10174584631779	0.484915353557169	0.506075595819366	1.02671241287896	1.31095858436547	0.648608398572867	0.708088094874468	0.594818946715035	0.357535667053065	0.628954689769418	1.83554935864113	0.690908476805749	0.698766657206543	0.53669805035903	0.82289881466776	0.384774847162382	0.982959176288117	1.54648091246768	1.36152634484915	1.1630983910096	0.328872520729627	1.04928032413807	0.434269430771752	NA	2.82082416744222	1.53718723302019	0.401236885231815	0.842480773630661	1.48332090351829	1.4931334771985	1.49573496129051	0.795296936686877	1.04103556770335
Foetus586	0.78396659679423	0.807529182626241	0.671575546539942	0.415137287144737	0.650004104811327	0.583652030529487	0.640211731419338	0.547967672762991	1.03725573966508	0.329478472192842	0.808501161009206	0.853229096918471	0.843952002688719	1.03402330720531	0.647318541178021	0.489461368795624	0.596467878405794	0.964791676377074	0.445477112178223	0.738023768818501	0.865646385370799	0.871664532362344	0.375487127700356	0.323604045761422	0.838881902111599	0.653445146352014	0.535674395386042	1.0093207626035	0.400968805036468	1.09326712035562	1.24733487688721	0.625706252968089	1.32276720419181	0.34702088663625	1.03913104490743	0.949546166357379	0.784034007188439	NA	0.905273480150969	1.08809691397132	0.712696208016934	0.867793291738917	NA	1.62570397025097	0.646939010154628	0.895774784449261
Foetus871	1.4249310158216	0.888848637293118	1.09176192750096	0.343707905651314	1.03885905666251	0.350600385283411	1.0478371355857	0.674632861436019	0.527551420423141	0.542185932104376	0.243317061210726	0.865494023287542	0.860197211734161	0.761415976472062	1.5753738878407	0.962726806388663	0.685229872794579	0.778101111751635	0.698228225758382	1.0348657796223	1.01352394906033	0.585005582702197	0.782388069642222	0.523279441101632	0.95378422711272	0.939492813592937	0.600711641392612	0.773332458747466	0.720063145209377	0.568666468255173	0.552023406763077	0.755612650685298	1.15873922242275	NA	0.929505181730236	1.93929517021329	0.707324743642276	2.10167546006849	1.07967913827121	0.949061332042223	1.06916698359576	0.92377596899086	1.11238906969351	0.858014214706833	0.778799112246345	1.0032663862878
Foetus674	0.796163118606566	0.307651407132352	0.240648752228339	0.0593768322011476	0.651253486596084	0.0471855342713494	1.06725689706487	0.291724610637874	0.527143939811103	0.367249482142355	0.682131292550218	0.127923066085426	0.934069986956387	0.677319398882231	0.705611283723663	0.970345590339248	0.498782020758319	0.749620050778811	0.821203299100628	0.643256795176502	0.903479417869498	0.311192104935655	0.519856304231747	0.478471644683386	0.432979057091363	0.781510357211345	0.0573982472644526	0.455260111115443	0.697994764187771	0.747046309581845	0.553897983882205	NA	0.981893127914685	NA	0.299599078294554	0.994369560945062	1.06159859709593	NA	0.429294919896434	0.0901485855875441	0.941474973098526	0.5094359551248	0.457171627208156	0.568316919128337	0.605122523232441	1.09032598316519
Foetus823	0.695607200496134	0.973185859897232	1.31781597979791	0.862950931899206	0.689661483612977	0.292967450659194	0.791691295298135	0.621977781599367	0.644772325511891	0.558604555037088	0.770377566844867	0.471999136007895	0.858465950966728	0.824478351458862	0.940414940254505	0.781394251394829	1.08952774589645	0.810647223089939	0.629607690933941	0.882545888462242	0.699710915390892	0.590080830537651	0.89763634729917	2.04997862849202	0.746498595049317	0.658652998759047	1.25675164197836	1.11434708685909	0.485468477329391	0.937082425165917	0.808790867380474	0.898560872611954	1.09097933158888	NA	0.926036388560583	0.921754347691239	1.15406819407976	NA	1.08469053948484	1.24846298498779	0.947887865206166	0.934032296290137	1.12296825100608	1.22658240900703	0.808976435371092	1.06772743607611
Foetus739	0.820909661126254	0.902018243903158	1.94898317862005	1.38600509244233	0.916358414272779	0.679861738360759	0.271183325413379	0.633544606006911	0.52449047752171	0.54934251153367	1.21849036670884	0.594218770713137	0.935492899772425	0.688487701293404	1.7008572521021	1.06772809463671	0.637559258487486	0.664061993667902	0.861453690869171	0.962857768719386	0.652717761416223	0.779782826924363	0.846702339506828	0.385750406689467	0.917460489892488	0.80845094600898	2.12038865247938	0.83267307536759	0.404670214929564	0.84257345735476	0.829575976167935	0.824153314075154	0.989939177496245	NA	1.12387499282597	1.30265076128208	0.668586407944618	NA	0.92561178453932	2.30917376420745	1.30076227592645	0.937725352157958	1.120638037712	0.710947459337165	0.708987158923726	1.07981906822227
Foetus850	0.798005052160762	1.13084415317486	0.257381886190547	0.0852314380549529	0.958702466977721	0.0493500837177305	0.616290037070529	0.74559238022495	0.920105132985455	0.464962266736399	0.945573137278891	0.41184171586998	0.891442014178052	0.550186400495165	NA	0.868138889234073	0.50713942373495	1.03250736823512	0.514867427203144	0.905096603653984	0.809651174494921	1.56341051802189	0.725907782225118	0.664108974373129	0.442770846536987	0.983251928515859	0.0565267205173303	0.525000288090424	0.457161216525977	0.863551248703686	0.884267114462355	1.43296868461308	1.00234210428922	NA	NA	2.28045160984565	0.930000678287459	1.90382571144996	1.1214986297186	0.171206683711616	1.02822470460439	0.913176947624731	1.02586000358014	0.850448677671369	0.762398669425564	1.11915677349546
Foetus861	0.561279544610827	0.856405093345912	0.185198718619337	0.132852116790608	0.790513044561087	0.0330704350041108	0.824335097776437	0.819441532929343	0.927597272435411	0.513342569607574	1.2434008110586	0.460894805128007	0.886770897782341	0.71980067017642	1.30323610178612	0.994032305990984	0.839019856542975	0.70847195871057	0.392064855704205	0.768731403839272	0.702893581333841	0.711305518610289	0.718287223926567	0.802633283732523	0.55402324065364	0.846438252359091	0.0989162687713429	0.511153686018936	0.406201620761806	0.864284850795031	0.651783737398057	0.920890546539547	1.14401580078964	NA	NA	1.75778221006619	0.865890176660698	NA	0.824855376942313	0.115029300055422	1.31292417017081	1.20155287924448	NA	1.0026611359243	0.982512847844494	0.985726756660353
Foetus609	0.791436916082921	0.573058775548173	0.377297363664632	0.0971479295975761	1.19645747328967	0.137196367087025	0.765124004758977	0.582243785533088	0.80606792461987	0.482251111930646	0.924267790630319	NA	0.96879332029998	0.586684191060069	1.9539588932539	0.954939328561972	0.738226014555474	1.17616784919795	1.12093051743414	0.95512214735526	1.16370162704675	0.372671097769982	0.493547075937175	0.604549878598147	0.839247971225275	0.796890278443273	0.334334158317439	0.864790993456099	0.753195010034562	0.576950331345885	0.668891418595979	0.62274715548778	0.954383645394185	NA	0.416400759946412	2.17167340733085	0.91016752916572	NA	1.02161818502428	0.32682874577013	1.11953569066782	0.772036058528266	1.09492531771966	0.392839334945822	0.481024215824069	1.08154819220261
Foetus828	1.32688689684922	0.96825312852621	0.597821644977391	0.253762056682751	0.992727522505691	0.282591556721832	0.367761480476939	0.918335200749386	0.746115760056061	0.626597440349088	1.37221891724647	0.705466160270636	0.958967971711207	0.893221198090815	2.02537235757818	1.51529819047833	0.920262450311904	0.711116748206248	1.30155080492313	0.963392475733565	0.579301800500146	0.308042851236253	1.24638964938199	0.692679554291933	1.01298648190975	0.819863857985677	0.380927282385065	0.870922999557331	0.772349531898724	0.417487769494118	0.683834309197533	0.353378608373613	1.04348797837751	NA	0.636230024462748	1.18462324946717	0.599499958380188	2.01584721958324	0.799169545089999	0.380763275000672	0.908743873664573	0.68387260204845	NA	0.849192085664544	0.688548139567489	0.999328900547219
Foetus469	0.442437983264538	0.442797226887822	0.19219138974224	0.182585040048134	0.840432822805623	0.0636007157043023	1.04576662441927	0.59481115630629	0.516984162961335	0.325665647797766	1.27940645492206	0.629038904296172	0.927287365862159	0.687425032248251	0.59225824448957	0.710735342369338	0.543312906809022	0.649998212414634	0.609546063142444	0.585310184985744	0.636269741272377	0.324275570196919	0.562409736658339	0.452759583409063	0.678818192440967	0.774565938151641	0.15401945957465	0.62467928756511	0.760419016777349	0.799430464062765	0.530905158807855	1.17038226158531	0.896279506640558	NA	0.901231611946546	1.42652154617233	1.02119576837757	NA	0.754777360336393	0.133340343148619	0.763275201909497	0.47561517965507	1.03468540418648	0.862234122362221	0.728773665175226	1.20321210062267
Foetus759	0.790283720297003	0.763615437925986	1.6590476734495	1.70914734321931	0.858231072003438	NA	0.856958671015778	0.814276263395452	0.846116435965318	0.538452933110258	1.04781950552175	1.56509167049385	0.822337097356072	0.618220646475092	0.737502529785989	1.20959517628127	0.93129779695695	0.65942546722743	1.04997233208247	0.855627735385563	0.778442516547173	1.6962048352462	0.97262803889398	0.6165023307912	0.775617885495333	0.803634692867888	1.90204828996634	0.896575070974078	1.03410119403933	0.979505742444248	0.605442543478293	1.35892187160926	1.01881259053875	0.797241314627481	2.08340242360845	1.19561000256522	0.719442912149952	NA	1.1981912987409	1.21551715420788	1.09804414495625	0.844596184969372	0.696372516938127	0.558646527773232	0.794097802237691	1.19359176557985
Foetus564	0.392384425240951	0.532414939335147	0.334484980915729	0.224892952266584	0.636252489693868	0.263588287074789	0.557904717327267	0.403416019030535	0.558442683283372	0.268764273506562	0.989567425822169	0.471533380589966	0.85052193418593	0.593484730506059	0.673278864709229	0.48032581752347	0.57359640607756	0.845591602999271	0.453928530697679	0.433214019677373	0.895519071162124	0.565812809168324	0.349879730716071	0.491228806777139	0.342324875285752	NA	0.387927426188652	0.829435101967941	0.299621896398507	0.67139117332505	1.07437133283557	0.305894566627269	1.18804057091755	0.31114521974668	0.907557771691296	0.805573284538227	1.36744924640651	NA	0.960529416046293	0.391853344178004	0.43048807594345	0.551854686927273	0.795435538650277	1.16771915293877	0.652085128189415	0.989653602806259
Foetus607	1.3066612196698	1.20756286061035	0.608390283160376	0.339266917249644	1.49929849869657	0.233246884463738	0.409191913639164	0.872503405687562	1.01765006820502	0.397628617751782	0.327085908239387	0.777124429684558	1.02711873657155	0.769495786724029	1.63110054845521	0.579355913390988	0.683501504543701	2.36067158238122	1.3673955029114	0.911669040502201	1.05201746613568	0.923303940422724	0.865853240733687	0.739024326853558	0.747599305297201	NA	0.425652606274883	0.600235033958574	0.475820037219394	0.453140124650208	1.1062110366195	0.923779679653782	0.991558059738871	NA	0.83094196354736	1.74396662175627	0.582827251883428	1.41326873642387	1.77713736685275	1.12910224640746	0.436211615551281	0.493283720902159	2.32151660318366	0.821526805660984	0.365345300808894	0.98188629751931
